# Supplementary material for: Integrated Analysis of Clinical Outcome of Mesenchymal Stem Cell-related Genes in Pan-cancer
Source: Curr Genomics. 2024 Apr 26;25(4):298–315. doi: 10.2174/0113892029291247240422060811 (PMC11327807; doi:10.2174/0113892029291247240422060811)
Supplement: Supplementary file 1 [file CG-25-298_SD1.zip]

Archive with 3 entries (3 files):
- CG-25-298_SD1/3b-BMS-CG-2023-194 Supplementary Material Figures.pdf
- CG-25-298_SD1/3c-BMS-CG-2023-194 Supplementary Table 1.xlsx
- CG-25-298_SD1/3d-BMS-CG-2023-194 Supplementary Table 2.xlsx
