# Supplementary material for: Integrated Analysis of Clinical Outcome of Mesenchymal Stem Cell-related Genes in Pan-cancer
Source: Curr Genomics. 2024 Apr 26;25(4):298–315. doi: 10.2174/0113892029291247240422060811 (PMC11327807; doi:10.2174/0113892029291247240422060811)
Supplement: Supplementary file 1 [file CG-25-298_SD1.zip › CG-25-298_SD1/3c-BMS-CG-2023-194 Supplementary Table 1.xlsx]

## Sheet: Sheet1
TCGA and GTEx pan-cancer description.
Abbreviation	TCGA_Normal	TCGA_Tumor	GTEx	Full name
ACC		79	128	Adrenocortical carcinoma
BLCA	19	414		Bladder urothelial carcinoma
BRCA	113	1109		Breast invasive carcinoma
CESC	3	306		Cervical squamous cell carcinoma and endocervical adenocarcinoma
CHOL	9	36		Cholangiocarcinoma
COAD	41	473		Colon adenocarcinoma
DLBC		48	337	Lymphoid neoplasm diffuse large B-cell lymphoma
ESCA	11	160		Esophageal carcinoma
GBM	5	169		Glioblastoma multiforme
HNSC	44	502		Head and neck squamous cell carcinoma
KICH	24	65		Kidney chromophobe
KIRC	72	530		Kidney renal clear cell carcinoma
KIRP	32	389		Kidney renal papillary cell carcinoma
LAML		151	70	Acute myeloid leukemia
LGG		529	207	Brain lower-grade glioma
LIHC	50	374		Liver hepatocellular carcinoma
LUAD	59	535		Lung adenocarcinoma
LUSC	49	502		Lung squamous cell carcinoma
MESO		85		Mesothelioma
OV		379	88	Ovarian serous cystadenocarcinoma
PAAD	4	178		Pancreatic adenocarcinoma
PCPG	3	183		Pheochromocytoma and paraganglioma
PRAD	54	499		Prostate adenocarcinoma
READ	10	167		Rectum adenocarcinoma
SARC	2	263		Sarcoma
SKCM	1	471	556	Skin cutaneous melanoma
STAD	32	375		Stomach adenocarcinoma
TGCT		156	165	Testicular germ cell tumors
THCA	58	510		Thyroid carcinoma
THYM	2	119		Thymoma
UCEC	23	552		Uterine corpus endometrial carcinoma
UCS		56	78	Uterine carcinosarcoma
UVM		85		Uveal melanoma
Other data sets description.
Cohorts	number	Cancer Type
CGGA	499	LGG
GSE107850	195	LGG
GSE29354	48	MESO
GSE13181	65	STAD
GSE15459	192	STAD
GSE62254	300	STAD
GSE84437	433	STAD
IMvigor210	298	BLCA
GSE78220	28	SKCM
GSE135222	27	NSCLC
GSE165252	77	esophageal adenocarcinoma
GSE79671	36	GBM
PRJEB25780	45	STAD
GSE176307	90	BLCA
