# Supplementary material for: Integrated Analysis of Clinical Outcome of Mesenchymal Stem Cell-related Genes in Pan-cancer
Source: Curr Genomics. 2024 Apr 26;25(4):298–315. doi: 10.2174/0113892029291247240422060811 (PMC11327807; doi:10.2174/0113892029291247240422060811)
Supplement: Supplementary file 1 [file CG-25-298_SD1.zip › CG-25-298_SD1/3d-BMS-CG-2023-194 Supplementary Table 2.xlsx]

## Sheet: ACC
TCGA	GTEx
TCGA-OR-A5JT-01A-11R-A29S-07	GTEX-13OW7-2726-SM-5L3HN
TCGA-OR-A5K6-01A-11R-A29S-07	GTEX-R55G-0126-SM-48FDS
TCGA-OR-A5K3-01A-11R-A29S-07	GTEX-OIZH-1326-SM-3NB1H
TCGA-OR-A5JI-01A-11R-A29S-07	GTEX-13O61-0126-SM-5KM4P
TCGA-OR-A5K9-01A-11R-A29S-07	GTEX-13FH7-0226-SM-5IFGG
TCGA-OU-A5PI-01A-12R-A29S-07	GTEX-13111-0326-SM-5DUXF
TCGA-OR-A5JV-01A-11R-A29S-07	GTEX-146FR-1526-SM-5SIB8
TCGA-OR-A5JE-01A-11R-A29S-07	GTEX-U4B1-0126-SM-4DXSN
TCGA-OR-A5L8-01A-11R-A29S-07	GTEX-12WSJ-0126-SM-5GCOM
TCGA-OR-A5J1-01A-11R-A29S-07	GTEX-XMK1-0226-SM-4B65D
TCGA-OR-A5JC-01A-11R-A29S-07	GTEX-Y5V6-1926-SM-5IFIL
TCGA-OR-A5LE-01A-11R-A29S-07	GTEX-13O3O-1626-SM-5KM1O
TCGA-OR-A5LL-01A-11R-A29S-07	GTEX-T6MO-0126-SM-4DM6X
TCGA-OR-A5JZ-01A-11R-A29S-07	GTEX-V955-0126-SM-4JBH5
TCGA-PK-A5HA-01A-11R-A29S-07	GTEX-11EQ9-0126-SM-5986I
TCGA-OR-A5K1-01A-11R-A29S-07	GTEX-PLZ6-0226-SM-3P61I
TCGA-OR-A5L6-01A-11R-A29S-07	GTEX-1399R-0326-SM-5KM1X
TCGA-OR-A5LG-01A-11R-A29S-07	GTEX-QXCU-1326-SM-48FE2
TCGA-OR-A5J2-01A-11R-A29S-07	GTEX-Q2AH-0126-SM-48U2B
TCGA-OR-A5J5-01A-11R-A29S-07	GTEX-YFCO-0126-SM-4W1YT
TCGA-PA-A5YG-01A-11R-A29S-07	GTEX-132AR-1726-SM-5EGHQ
TCGA-OR-A5J6-01A-31R-A29S-07	GTEX-V1D1-0226-SM-4JBHG
TCGA-OR-A5L9-01A-11R-A29S-07	GTEX-PLZ5-0326-SM-3P614
TCGA-OR-A5LT-01A-11R-A29S-07	GTEX-Y114-0526-SM-4TT8V
TCGA-OR-A5LA-01A-11R-A29S-07	GTEX-X4EO-1726-SM-4QARN
TCGA-P6-A5OG-01A-22R-A29S-07	GTEX-QLQW-0226-SM-447BJ
TCGA-OR-A5JG-01A-11R-A29S-07	GTEX-147F4-2526-SM-5NQBB
TCGA-OR-A5LD-01A-11R-A29S-07	GTEX-ZLV1-0226-SM-4WWC1
TCGA-OR-A5LK-01A-11R-A29S-07	GTEX-U3ZN-0826-SM-4DXSZ
TCGA-OR-A5LO-01A-11R-A29S-07	GTEX-132QS-0126-SM-5IFH9
TCGA-OR-A5LM-01A-11R-A29S-07	GTEX-S341-0126-SM-4AD64
TCGA-OR-A5KT-01A-11R-A29S-07	GTEX-ZLWG-0126-SM-4WWC5
TCGA-OR-A5KV-01A-11R-A29S-07	GTEX-111YS-0126-SM-5987T
TCGA-OR-A5K4-01A-11R-A29S-07	GTEX-145LT-0126-SM-5S2QJ
TCGA-OR-A5JD-01A-11R-A29S-07	GTEX-13FTW-0126-SM-5IJED
TCGA-OR-A5LJ-01A-11R-A29S-07	GTEX-VJYA-0526-SM-4KL1R
TCGA-PK-A5H8-01A-11R-A29S-07	GTEX-12WSL-0326-SM-5CVMK
TCGA-OR-A5JJ-01A-11R-A29S-07	GTEX-11P7K-0126-SM-5986E
TCGA-OR-A5KY-01A-11R-A29S-07	GTEX-12696-0626-SM-5EGGD
TCGA-OR-A5K2-01A-11R-A29S-07	GTEX-1211K-0126-SM-59HJE
TCGA-OR-A5KU-01A-11R-A29S-07	GTEX-X4LF-0126-SM-4QAS7
TCGA-OR-A5JP-01A-11R-A29S-07	GTEX-13O1R-2326-SM-5IJF9
TCGA-OR-A5JW-01A-11R-A29S-07	GTEX-Q734-0126-SM-48U1E
TCGA-OR-A5L3-01A-11R-A29S-07	GTEX-Y9LG-0126-SM-5Q59W
TCGA-OR-A5KX-01A-11R-A29S-07	GTEX-S4Q7-0226-SM-4AD5O
TCGA-OR-A5JR-01A-11R-A29S-07	GTEX-U3ZM-0226-SM-4DXTA
TCGA-OR-A5K8-01A-11R-A29S-07	GTEX-R55C-0226-SM-48FEO
TCGA-OR-A5JF-01A-11R-A29S-07	GTEX-QMRM-0126-SM-4R1K9
TCGA-OR-A5LR-01A-11R-A29S-07	GTEX-XUZC-0226-SM-4BOO7
TCGA-OR-A5L5-01A-11R-A29S-07	GTEX-WY7C-0326-SM-4OND5
TCGA-OR-A5JX-01A-11R-A29S-07	GTEX-131XG-1326-SM-5DUX4
TCGA-OR-A5LS-01A-11R-A29S-07	GTEX-14DAQ-1826-SM-5S2VV
TCGA-OR-A5JY-01A-31R-A29S-07	GTEX-ZZPU-1226-SM-5N9CK
TCGA-OR-A5J8-01A-11R-A29S-07	GTEX-11DXY-1626-SM-5H12L
TCGA-OR-A5LC-01A-11R-A29S-07	GTEX-13PL7-1026-SM-5MR5C
TCGA-OR-A5JB-01A-11R-A29S-07	GTEX-ZYVF-1626-SM-5N9EH
TCGA-P6-A5OF-01A-11R-A29S-07	GTEX-O5YT-1326-SM-3MJGR
TCGA-OR-A5JL-01A-11R-A29S-07	GTEX-14753-1726-SM-5NQ9X
TCGA-OR-A5JA-01A-11R-A29S-07	GTEX-ZVT2-0826-SM-5GIEO
TCGA-OR-A5LN-01A-11R-A29S-07	GTEX-13W3W-1326-SM-5LU4T
TCGA-PK-A5HB-01A-11R-A29S-07	GTEX-XYKS-0926-SM-4BRVG
TCGA-OR-A5KZ-01A-11R-A29S-07	GTEX-PWCY-0226-SM-48TD8
TCGA-OR-A5JK-01A-11R-A29S-07	GTEX-SUCS-0526-SM-4DM56
TCGA-OR-A5KO-01A-11R-A29S-07	GTEX-R53T-0226-SM-48FEH
TCGA-OR-A5L4-01A-11R-A29S-07	GTEX-11EMC-0526-SM-5EGJN
TCGA-PK-A5H9-01A-11R-A29S-07	GTEX-111CU-0126-SM-5GZWZ
TCGA-OR-A5KW-01A-11R-A29S-07	GTEX-Y5V5-1326-SM-4V6G9
TCGA-OR-A5J7-01A-11R-A29S-07	GTEX-XQ3S-1726-SM-4BOOD
TCGA-OR-A5J9-01A-11R-A29S-07	GTEX-13PVR-0226-SM-5RQJI
TCGA-OR-A5JQ-01A-11R-A29S-07	GTEX-ZA64-0226-SM-5HL9C
TCGA-OR-A5JS-01A-11R-A29S-07	GTEX-QLQ7-0126-SM-4R1JW
TCGA-OR-A5K5-01A-11R-A29S-07	GTEX-ZLFU-0826-SM-4WWBP
TCGA-OR-A5JM-01A-11R-A29S-07	GTEX-OHPK-1326-SM-3MJGN
TCGA-OR-A5LH-01A-11R-A29S-07	GTEX-12WSN-0926-SM-5GCN1
TCGA-OR-A5JO-01A-11R-A29S-07	GTEX-14BMU-0126-SM-5S2Q9
TCGA-OR-A5LB-01A-11R-A29S-07	GTEX-REY6-1726-SM-48FDL
TCGA-OR-A5K0-01A-11R-A29S-07	GTEX-11DXX-0126-SM-5EGH7
TCGA-OR-A5J3-01A-11R-A29S-07	GTEX-13OVI-1226-SM-5J2ME
TCGA-OR-A5LP-01A-11R-A29S-07	GTEX-OXRK-0126-SM-3NB1E
	GTEX-ZYWO-0126-SM-5GZWQ
	GTEX-131XF-0126-SM-5DUVF
	GTEX-1122O-0326-SM-5H124
	GTEX-RWSA-1726-SM-47JX7
	GTEX-YB5E-0226-SM-5IFHI
	GTEX-WFG8-0126-SM-5CHTB
	GTEX-P4QS-1326-SM-3NMCD
	GTEX-WQUQ-0126-SM-4OOSS
	GTEX-RUSQ-0226-SM-47JWT
	GTEX-139YR-0126-SM-5IJEY
	GTEX-11XUK-0126-SM-5CVLK
	GTEX-Y3IK-0226-SM-51MRJ
	GTEX-Q2AI-0226-SM-48U1D
	GTEX-WHPG-1526-SM-4M1ZK
	GTEX-13D11-0426-SM-5LZYA
	GTEX-11DXZ-0226-SM-5EGGZ
	GTEX-QDVN-0426-SM-48TZ6
	GTEX-14H4A-0226-SM-5SI6Q
	GTEX-OHPL-1326-SM-3MJGG
	GTEX-YF7O-0126-SM-5IFIR
	GTEX-ZF2S-0126-SM-4WKFO
	GTEX-13O21-0126-SM-5IJE8
	GTEX-11GSP-0326-SM-5A5KW
	GTEX-12WSG-0726-SM-5EGIG
	GTEX-12WSD-2126-SM-5LZWK
	GTEX-145MN-0226-SM-5QGPY
	GTEX-NFK9-1726-SM-3TW8P
	GTEX-S32W-0126-SM-4AD61
	GTEX-QCQG-0126-SM-48U27
	GTEX-XV7Q-0226-SM-4BRVL
	GTEX-ZDTT-0126-SM-4WKHA
	GTEX-11I78-1826-SM-5A5M4
	GTEX-OOBK-3125-SM-3LK5R
	GTEX-14A5I-2126-SM-5NQA8
	GTEX-12WSK-0326-SM-5GCOJ
	GTEX-VUSG-1526-SM-4KKZH
	GTEX-O5YV-1126-SM-3LK73
	GTEX-WYVS-0226-SM-4ONDK
	GTEX-ZYFG-0926-SM-5BC5U
	GTEX-11NSD-0226-SM-5A5LR
	GTEX-TKQ2-0226-SM-4DM6V
	GTEX-148VJ-1626-SM-5QGPH
	GTEX-11TT1-0126-SM-5LUAA
	GTEX-1399U-0226-SM-5P9J2
	GTEX-QEG5-1826-SM-4R1JP
	GTEX-13N11-0826-SM-5IJFP
	GTEX-ZVP2-0126-SM-5NQ7D
	GTEX-1399S-0426-SM-5IFG5
	GTEX-WFG8-0126-SM-4LVMH

## Sheet: BLCA
TCGA
TCGA-BT-A20U-11A-11R-A14Y-07
TCGA-GC-A3BM-11A-11R-A22U-07
TCGA-CU-A0YN-11A-11R-A10U-07
TCGA-BT-A2LB-11A-11R-A18C-07
TCGA-BT-A2LA-11A-11R-A18C-07
TCGA-BL-A13J-11A-13R-A10U-07
TCGA-CU-A0YR-11A-13R-A10U-07
TCGA-GD-A3OQ-11A-21R-A220-07
TCGA-K4-A5RI-11A-11R-A28M-07
TCGA-BT-A20R-11A-11R-A16R-07
TCGA-K4-A3WV-11A-21R-A22U-07
TCGA-GD-A3OP-11A-11R-A220-07
TCGA-GC-A3WC-11A-11R-A22U-07
TCGA-K4-A54R-11A-11R-A26T-07
TCGA-BT-A20Q-11A-11R-A14Y-07
TCGA-BT-A20W-11A-11R-A14Y-07
TCGA-GD-A2C5-11A-11R-A180-07
TCGA-GC-A6I3-11A-11R-A31N-07
TCGA-BT-A20N-11A-11R-A14Y-07
TCGA-GC-A3I6-01A-11R-A20F-07
TCGA-XF-A8HF-01A-11R-A36F-07
TCGA-FD-A3B6-01A-21R-A20F-07
TCGA-GU-AATO-01A-11R-A39I-07
TCGA-BL-A0C8-01B-04R-A277-07
TCGA-UY-A78N-01A-12R-A33J-07
TCGA-FD-A3SN-01A-12R-A22U-07
TCGA-GU-AATP-01A-11R-A39I-07
TCGA-DK-A3IU-01A-11R-A20F-07
TCGA-4Z-AA86-01A-11R-A39I-07
TCGA-ZF-A9RD-01A-11R-A42T-07
TCGA-PQ-A6FI-01A-11R-A31N-07
TCGA-GV-A6ZA-01A-12R-A33J-07
TCGA-CF-A47W-01A-11R-A23W-07
TCGA-K4-A6MB-01A-11R-A31N-07
TCGA-KQ-A41R-01A-21R-A352-07
TCGA-GV-A3JX-01A-11R-A20F-07
TCGA-DK-A1AG-01A-11R-A13Y-07
TCGA-E7-A8O8-01A-11R-A36F-07
TCGA-FT-A3EE-01A-11R-A206-07
TCGA-BT-A20Q-01A-11R-A14Y-07
TCGA-DK-AA77-01A-11R-A39I-07
TCGA-GU-A763-01A-11R-A32O-07
TCGA-K4-A3WS-01A-11R-A22U-07
TCGA-4Z-AA83-01A-11R-A39I-07
TCGA-ZF-AA52-01A-12R-A39I-07
TCGA-DK-A6B0-01A-11R-A31N-07
TCGA-GU-A766-01A-11R-A32O-07
TCGA-FD-A3SO-01A-11R-A22U-07
TCGA-E7-A677-01A-11R-A30C-07
TCGA-DK-A6B1-01A-12R-A30C-07
TCGA-DK-A6B2-01A-11R-A30C-07
TCGA-FD-A5C1-01A-11R-A28M-07
TCGA-4Z-AA89-01A-11R-A39I-07
TCGA-G2-AA3F-01A-12R-A42T-07
TCGA-CF-A9FH-01A-11R-A38B-07
TCGA-E5-A2PC-01A-11R-A206-07
TCGA-GC-A6I1-01A-12R-A31N-07
TCGA-ZF-AA51-01A-21R-A39I-07
TCGA-ZF-A9R3-01A-11R-A38B-07
TCGA-DK-AA6L-01A-11R-A39I-07
TCGA-CF-A5U8-01A-11R-A28M-07
TCGA-DK-A1AF-01A-11R-A13Y-07
TCGA-ZF-AA4T-01A-11R-A38B-07
TCGA-ZF-A9RC-01A-11R-A38B-07
TCGA-ZF-AA4V-01A-11R-A38B-07
TCGA-UY-A8OC-01A-11R-A36F-07
TCGA-CF-A47V-01A-11R-A23W-07
TCGA-2F-A9KQ-01A-11R-A38B-07
TCGA-XF-A8HE-01A-11R-A36F-07
TCGA-GV-A3QI-01A-11R-A220-07
TCGA-DK-A3X2-01A-11R-A22U-07
TCGA-CF-A9FF-01A-11R-A38B-07
TCGA-XF-AAMY-01A-11R-A42T-07
TCGA-E7-A6MF-01A-12R-A32O-07
TCGA-UY-A78O-01A-12R-A33J-07
TCGA-XF-A9T8-01A-11R-A39I-07
TCGA-2F-A9KW-01A-11R-A38B-07
TCGA-DK-A3IL-01A-11R-A20F-07
TCGA-DK-A3IM-01A-11R-A20F-07
TCGA-GC-A3OO-01A-11R-A22U-07
TCGA-UY-A9PF-01A-11R-A38B-07
TCGA-DK-A6AV-01A-12R-A30C-07
TCGA-DK-A1A3-01A-11R-A13Y-07
TCGA-XF-AAMT-01A-11R-A42T-07
TCGA-4Z-AA7R-01A-11R-A39I-07
TCGA-DK-A1AE-01A-11R-A13Y-07
TCGA-FT-A61P-01A-11R-A30C-07
TCGA-FD-A6TE-01A-12R-A33J-07
TCGA-FD-A3B7-01A-31R-A20F-07
TCGA-KQ-A41N-01A-11R-A33J-07
TCGA-GC-A3WC-01A-31R-A22U-07
TCGA-E7-A7XN-01A-11R-A352-07
TCGA-BT-A20X-01A-11R-A16R-07
TCGA-FD-A6TB-01A-12R-A33J-07
TCGA-FD-A43U-01A-11R-A23W-07
TCGA-FD-A6TD-01A-51R-A33J-07
TCGA-K4-A54R-01A-11R-A26T-07
TCGA-BL-A13I-01A-11R-A13Y-07
TCGA-UY-A78M-01A-21R-A352-07
TCGA-ZF-A9RM-01A-11R-A38B-07
TCGA-FD-A43Y-01A-21R-A26T-07
TCGA-DK-A3IV-01A-22R-A21D-07
TCGA-FD-A5BX-01A-11R-A26T-07
TCGA-C4-A0EZ-01A-21R-A24X-07
TCGA-XF-A9ST-01A-11R-A42T-07
TCGA-BT-A2LB-01A-11R-A18C-07
TCGA-CF-A27C-01A-11R-A16R-07
TCGA-DK-A3WY-01A-11R-A22U-07
TCGA-CU-A3QU-01A-11R-A22U-07
TCGA-CF-A3MH-01A-11R-A20F-07
TCGA-ZF-A9RF-01A-11R-A38B-07
TCGA-2F-A9KP-01A-11R-A38B-07
TCGA-ZF-A9RE-01A-11R-A38B-07
TCGA-FD-A6TK-01A-42R-A33J-07
TCGA-4Z-AA80-01A-11R-A39I-07
TCGA-FD-A3B4-01A-12R-A206-07
TCGA-XF-AAMW-01A-11R-A42T-07
TCGA-XF-A8HC-01A-11R-A36F-07
TCGA-G2-A3IE-01A-11R-A20F-07
TCGA-FD-A6TC-01A-21R-A33J-07
TCGA-FD-A6TI-01A-11R-A32O-07
TCGA-S5-A6DX-01A-11R-A31N-07
TCGA-XF-A9T5-01A-11R-A42T-07
TCGA-E7-A7PW-01A-11R-A352-07
TCGA-G2-AA3C-01A-21R-A39I-07
TCGA-K4-A4AC-01A-21R-A26T-07
TCGA-GV-A40E-01A-12R-A23N-07
TCGA-K4-A3WU-01B-11R-A23N-07
TCGA-S5-AA26-01A-11R-A38B-07
TCGA-FD-A3N5-01A-11R-A21D-07
TCGA-DK-AA6W-01A-12R-A39I-07
TCGA-XF-A9T3-01A-11R-A42T-07
TCGA-GD-A3OS-01A-12R-A220-07
TCGA-FJ-A3ZF-01A-11R-A23N-07
TCGA-BT-A0S7-01A-11R-A10U-07
TCGA-BT-A20U-01A-11R-A14Y-07
TCGA-YC-A8S6-01A-31R-A38B-07
TCGA-FD-A62P-01A-32R-A30C-07
TCGA-FD-A62S-01A-11R-A30C-07
TCGA-H4-A2HQ-01A-11R-A180-07
TCGA-GD-A2C5-01A-12R-A180-07
TCGA-BL-A13I-01B-04R-A277-07
TCGA-XF-AAMG-01A-11R-A42T-07
TCGA-CF-A7I0-01A-22R-A352-07
TCGA-FD-A6TA-01A-12R-A33J-07
TCGA-DK-AA6M-01A-11R-A39I-07
TCGA-DK-A1AC-01A-11R-A13Y-07
TCGA-E7-A4IJ-01A-31R-A26T-07
TCGA-FD-A3N6-01A-11R-A21D-07
TCGA-BT-A0YX-01A-11R-A10U-07
TCGA-BL-A13J-01A-11R-A10U-07
TCGA-BL-A0C8-01A-11R-A277-07
TCGA-BT-A20T-01A-11R-A14Y-07
TCGA-XF-A9SK-01A-11R-A42T-07
TCGA-DK-A3X1-01A-12R-A22U-07
TCGA-FD-A5BU-01A-31R-A26T-07
TCGA-UY-A9PE-01A-11R-A38B-07
TCGA-E7-A5KE-01A-11R-A28M-07
TCGA-GV-A3JW-01A-11R-A20F-07
TCGA-XF-A8HG-01A-11R-A36F-07
TCGA-XF-AAMZ-01A-11R-A42T-07
TCGA-FD-A6TG-01A-11R-A32O-07
TCGA-E5-A4U1-01A-11R-A31N-07
TCGA-2F-A9KT-01A-11R-A38B-07
TCGA-E7-A4XJ-01A-11R-A26T-07
TCGA-XF-AAN3-01A-11R-A42T-07
TCGA-ZF-A9RL-01A-11R-A38B-07
TCGA-CU-A0YR-01A-12R-A10U-07
TCGA-BT-A42C-01A-11R-A23N-07
TCGA-4Z-AA7O-01A-31R-A39I-07
TCGA-E7-A85H-01A-11R-A352-07
TCGA-E7-A7DV-01A-11R-A33J-07
TCGA-G2-AA3D-01A-11R-A39I-07
TCGA-XF-A9SY-01A-21R-A42T-07
TCGA-DK-A2I6-01A-12R-A18C-07
TCGA-C4-A0F6-01A-11R-A10U-07
TCGA-CU-A5W6-01A-11R-A28M-07
TCGA-5N-A9KI-01A-31R-A42T-07
TCGA-4Z-AA82-01A-11R-A39I-07
TCGA-GC-A3RD-01A-12R-A22U-07
TCGA-ZF-A9R0-01A-11R-A38B-07
TCGA-K4-A3WV-01A-11R-A22U-07
TCGA-BT-A20O-01A-21R-A14Y-07
TCGA-ZF-AA4U-01A-11R-A38B-07
TCGA-GV-A3QH-01A-11R-A220-07
TCGA-BT-A2LD-01A-12R-A20F-07
TCGA-FD-A3B3-01A-12R-A206-07
TCGA-ZF-AA5P-01A-11R-A39I-07
TCGA-BL-A13J-01B-04R-A277-07
TCGA-GD-A76B-01A-11R-A32O-07
TCGA-ZF-A9R4-01A-11R-A38B-07
TCGA-BT-A42F-01A-11R-A23W-07
TCGA-XF-A9SW-01A-11R-A42T-07
TCGA-XF-A9SL-01A-11R-A39I-07
TCGA-XF-AAN1-01A-31R-A42T-07
TCGA-UY-A78L-01A-12R-A33J-07
TCGA-XF-A9T4-01A-11R-A39I-07
TCGA-UY-A8OD-01A-11R-A36F-07
TCGA-FD-A3B8-01A-31R-A20F-07
TCGA-4Z-AA7N-01A-11R-A39I-07
TCGA-DK-AA6Q-01A-11R-A39I-07
TCGA-FD-A3NA-01A-11R-A21D-07
TCGA-K4-A5RI-01A-11R-A28M-07
TCGA-BL-A13J-01A-11R-A277-07
TCGA-GV-A3QK-01B-11R-A23N-07
TCGA-E7-A5KF-01A-11R-A28M-07
TCGA-K4-A5RJ-01A-11R-A28M-07
TCGA-FD-A3SQ-01A-21R-A22U-07
TCGA-XF-AAN7-01A-11R-A42T-07
TCGA-G2-A3VY-01A-11R-A22U-07
TCGA-XF-A9T0-01A-11R-A39I-07
TCGA-FD-A5BT-01A-11R-A26T-07
TCGA-5N-A9KM-01A-11R-A42T-07
TCGA-XF-A8HI-01A-11R-A38B-07
TCGA-KQ-A41Q-01A-11R-A33J-07
TCGA-DK-A2I4-01A-11R-A21D-07
TCGA-GU-A42Q-01A-11R-A23W-07
TCGA-ZF-A9R9-01A-11R-A38B-07
TCGA-DK-AA6U-01A-11R-A39I-07
TCGA-G2-A2ES-01A-11R-A180-07
TCGA-DK-A1AB-01A-11R-A13Y-07
TCGA-GD-A3OQ-01A-32R-A220-07
TCGA-K4-A4AB-01B-12R-A28M-07
TCGA-4Z-AA7S-01A-11R-A39I-07
TCGA-CU-A0YN-01A-21R-A10U-07
TCGA-4Z-AA7W-01A-11R-A39I-07
TCGA-BT-A20J-01A-11R-A14Y-07
TCGA-FD-A5BR-01A-11R-A26T-07
TCGA-UY-A78P-01A-12R-A36F-07
TCGA-FD-A5BY-01A-31R-A28M-07
TCGA-CF-A3MG-01A-11R-A20F-07
TCGA-UY-A9PD-01A-11R-A38B-07
TCGA-E7-A519-01A-11R-A26T-07
TCGA-CU-A0YO-01A-11R-A10U-07
TCGA-FJ-A3Z7-01A-12R-A23N-07
TCGA-XF-AAN8-01A-11R-A42T-07
TCGA-XF-AAME-01A-12R-A42T-07
TCGA-GD-A6C6-01A-21R-A31N-07
TCGA-XF-A9SU-01A-31R-A39I-07
TCGA-DK-A3WW-01A-22R-A23N-07
TCGA-FD-A3SJ-01A-12R-A22U-07
TCGA-XF-A9SX-01A-21R-A39I-07
TCGA-FD-A6TF-01A-52R-A32O-07
TCGA-FD-A5C0-01A-11R-A28M-07
TCGA-K4-A6FZ-01A-11R-A31N-07
TCGA-GC-A3YS-01A-11R-A23N-07
TCGA-DK-A3IQ-01A-31R-A32Y-07
TCGA-HQ-A2OF-01A-11R-A26T-07
TCGA-FD-A43S-01A-21R-A23W-07
TCGA-DK-A3IN-01A-11R-A20F-07
TCGA-FD-A3SL-01A-21R-A22U-07
TCGA-GV-A3QG-01A-11R-A220-07
TCGA-ZF-A9R1-01A-11R-A39I-07
TCGA-FD-A5BV-01A-11R-A26T-07
TCGA-UY-A9PH-01A-11R-A38B-07
TCGA-4Z-AA7Y-01A-11R-A39I-07
TCGA-GU-A42R-01A-11R-A23N-07
TCGA-K4-AAQO-01A-11R-A38B-07
TCGA-DK-AA75-01A-11R-A39I-07
TCGA-E7-A97Q-01A-11R-A38B-07
TCGA-BL-A3JM-01A-12R-A21D-07
TCGA-FD-A6TH-01A-11R-A32O-07
TCGA-GV-A40G-01A-11R-A23N-07
TCGA-HQ-A5ND-01A-11R-A26T-07
TCGA-SY-A9G5-01A-11R-A38B-07
TCGA-FD-A3B5-01A-11R-A20F-07
TCGA-DK-A3IS-01A-21R-A21D-07
TCGA-E7-A6MD-01A-41R-A352-07
TCGA-DK-AA6R-01A-11R-A42T-07
TCGA-C4-A0F7-01A-11R-A084-07
TCGA-XF-A9SI-01A-11R-A39I-07
TCGA-XF-AAML-01A-11R-A42T-07
TCGA-XF-AAMR-01A-31R-A42T-07
TCGA-FJ-A3ZE-01A-11R-A23N-07
TCGA-YC-A9TC-01A-22R-A39I-07
TCGA-XF-A8HH-01A-11R-A38B-07
TCGA-GU-A42P-01A-11R-A23W-07
TCGA-DK-A1AA-01A-11R-A13Y-07
TCGA-CF-A3MI-01A-11R-A20F-07
TCGA-DK-A1A5-01A-11R-A13Y-07
TCGA-GC-A4ZW-01A-11R-A26T-07
TCGA-CU-A3YL-01A-11R-A22U-07
TCGA-DK-A1A6-01A-11R-A13Y-07
TCGA-C4-A0F0-01A-12R-A10U-07
TCGA-HQ-A5NE-01A-12R-A28M-07
TCGA-FD-A43N-01A-11R-A23W-07
TCGA-BT-A20W-01A-21R-A14Y-07
TCGA-DK-A6B6-01A-11R-A30C-07
TCGA-BT-A20P-01A-11R-A14Y-07
TCGA-XF-AAMX-01A-11R-A42T-07
TCGA-XF-A9SZ-01A-11R-A39I-07
TCGA-LC-A66R-01A-41R-A30C-07
TCGA-E7-A3X6-01A-12R-A22U-07
TCGA-BT-A3PH-01A-11R-A220-07
TCGA-K4-A5RH-01A-11R-A30C-07
TCGA-FD-A43X-01A-11R-A23W-07
TCGA-XF-AAMH-01A-11R-A42T-07
TCGA-XF-A8HD-01A-11R-A36F-07
TCGA-DK-A1AD-01A-11R-A13Y-07
TCGA-XF-AAMQ-01A-11R-A42T-07
TCGA-YF-AA3L-01A-11R-A38B-07
TCGA-E7-A678-01A-11R-A30C-07
TCGA-UY-A78K-01A-11R-A33J-07
TCGA-ZF-A9RN-01A-11R-A42T-07
TCGA-ZF-AA56-01A-31R-A39I-07
TCGA-GU-A762-01A-11R-A33J-07
TCGA-DK-AA6T-01A-11R-A39I-07
TCGA-GV-A3JZ-01A-11R-A21D-07
TCGA-ZF-AA58-01A-12R-A42T-07
TCGA-CF-A3MF-01A-12R-A21D-07
TCGA-ZF-AA5N-01A-11R-A42T-07
TCGA-CF-A5UA-01A-11R-A28M-07
TCGA-ZF-AA4W-01A-12R-A38B-07
TCGA-BT-A2LA-01A-11R-A18C-07
TCGA-CU-A72E-01A-12R-A33J-07
TCGA-DK-AA74-01A-11R-A39I-07
TCGA-G2-A2EL-01A-12R-A18C-07
TCGA-GC-A3BM-01A-11R-A22U-07
TCGA-FD-A5BS-01A-21R-A26T-07
TCGA-DK-A3IK-01A-32R-A21D-07
TCGA-XF-A9T6-01A-11R-A42T-07
TCGA-KQ-A41O-01A-12R-A352-07
TCGA-FJ-A3Z9-01A-11R-A26T-07
TCGA-CF-A1HS-01A-11R-A13Y-07
TCGA-ZF-A9R2-01A-11R-A39I-07
TCGA-G2-A2EF-01A-12R-A18C-07
TCGA-E7-A7DU-01A-11R-A32O-07
TCGA-ZF-A9R7-01A-11R-A38B-07
TCGA-GU-A764-01A-11R-A352-07
TCGA-UY-A8OB-01A-12R-A42T-07
TCGA-E7-A8O7-01A-11R-A36F-07
TCGA-CF-A9FM-01A-11R-A38B-07
TCGA-CF-A1HR-01A-11R-A13Y-07
TCGA-ZF-AA4R-01A-11R-A38B-07
TCGA-DK-AA6X-01A-12R-A42T-07
TCGA-ZF-AA54-01A-11R-A39I-07
TCGA-KQ-A41S-01A-12R-A33J-07
TCGA-4Z-AA81-01A-11R-A39I-07
TCGA-ZF-AA4X-01A-11R-A38B-07
TCGA-XF-A9T2-01A-11R-A42T-07
TCGA-DK-A2HX-01A-12R-A18C-07
TCGA-KQ-A41P-01A-12R-A33J-07
TCGA-H4-A2HO-01A-11R-A180-07
TCGA-XF-AAN2-01A-11R-A42T-07
TCGA-4Z-AA7M-01A-11R-A39I-07
TCGA-XF-AAN0-01A-11R-A42T-07
TCGA-DK-A3IT-01A-31R-A20F-07
TCGA-E7-A541-01A-11R-A26T-07
TCGA-BT-A20N-01A-11R-A14Y-07
TCGA-DK-AA76-01A-11R-A39I-07
TCGA-DK-A6AW-01A-11R-A30C-07
TCGA-HQ-A2OE-01A-11R-A206-07
TCGA-GC-A3RC-01A-11R-A22U-07
TCGA-DK-A3WX-01A-22R-A22U-07
TCGA-G2-A2EO-01A-11R-A180-07
TCGA-XF-A9SJ-01A-11R-A39I-07
TCGA-GC-A3RB-01A-12R-A220-07
TCGA-FJ-A871-01A-11R-A352-07
TCGA-PQ-A6FN-01A-11R-A31N-07
TCGA-G2-A2EK-01A-22R-A18C-07
TCGA-ZF-AA5H-01A-11R-A39I-07
TCGA-CF-A47X-01A-31R-A23W-07
TCGA-ZF-AA4N-01A-11R-A38B-07
TCGA-CU-A3KJ-01A-11R-A21D-07
TCGA-XF-A8HB-01A-11R-A36F-07
TCGA-GU-AATQ-01A-11R-A39I-07
TCGA-CF-A8HX-01A-11R-A36F-07
TCGA-SY-A9G0-01A-12R-A38B-07
TCGA-GC-A6I3-01A-11R-A31N-07
TCGA-LT-A8JT-01A-11R-A36F-07
TCGA-BT-A3PJ-01A-21R-A220-07
TCGA-FD-A62O-01A-11R-A30C-07
TCGA-FD-A5BZ-01A-11R-A28M-07
TCGA-E7-A3Y1-01A-11R-A22U-07
TCGA-G2-A2EC-01A-11R-A180-07
TCGA-G2-A3IB-01A-11R-A20F-07
TCGA-ZF-AA53-01A-11R-A39I-07
TCGA-C4-A0F1-01A-11R-A034-07
TCGA-R3-A69X-01A-22R-A30C-07
TCGA-FD-A3SS-01A-12R-A22U-07
TCGA-CF-A9FL-01A-11R-A38B-07
TCGA-G2-A2EJ-01A-11R-A180-07
TCGA-BL-A5ZZ-01A-31R-A30C-07
TCGA-FD-A3SR-01A-11R-A22U-07
TCGA-K4-A83P-01A-11R-A352-07
TCGA-FD-A62N-01A-11R-A30C-07
TCGA-4Z-AA87-01A-11R-A39I-07
TCGA-UY-A9PA-01A-11R-A38B-07
TCGA-E5-A4TZ-01A-11R-A31N-07
TCGA-ZF-A9R5-01A-12R-A42T-07
TCGA-2F-A9KR-01A-11R-A38B-07
TCGA-CF-A47S-01A-11R-A23W-07
TCGA-BT-A20V-01A-11R-A14Y-07
TCGA-FD-A3SM-01A-11R-A22U-07
TCGA-BL-A13I-01A-11R-A277-07
TCGA-UY-A9PB-01A-11R-A38B-07
TCGA-BT-A20R-01A-12R-A16R-07
TCGA-XF-AAN4-01A-11R-A42T-07
TCGA-XF-A9SP-01A-11R-A39I-07
TCGA-DK-A1A7-01A-11R-A13Y-07
TCGA-XF-A9SV-01A-21R-A42T-07
TCGA-2F-A9KO-01A-11R-A38B-07
TCGA-FD-A43P-01A-31R-A23W-07
TCGA-GU-A767-01A-11R-A32O-07
TCGA-E7-A97P-01A-11R-A38B-07
TCGA-LT-A5Z6-01A-11R-A28M-07
TCGA-XF-AAMJ-01A-11R-A42T-07
TCGA-YC-A89H-01A-11R-A36F-07
TCGA-DK-AA6P-01A-11R-A39I-07
TCGA-XF-A9SH-01A-11R-A39I-07
TCGA-YF-AA3M-01A-11R-A42T-07
TCGA-BT-A42E-01A-11R-A23W-07
TCGA-CF-A8HY-01A-11R-A36F-07
TCGA-4Z-AA84-01A-11R-A39I-07
TCGA-XF-AAN5-01A-11R-A42T-07
TCGA-MV-A51V-01A-11R-A26T-07
TCGA-BT-A3PK-01A-21R-A220-07
TCGA-DK-AA71-01A-31R-A39I-07
TCGA-G2-AA3B-01A-11R-A39I-07
TCGA-GD-A3OP-01A-21R-A220-07
TCGA-GV-A3JV-01A-11R-A220-07
TCGA-CF-A47Y-01A-11R-A23W-07
TCGA-DK-A6B5-01A-11R-A31N-07
TCGA-BL-A0C8-01A-11R-A10U-07
TCGA-DK-A2I2-01A-11R-A180-07
TCGA-4Z-AA7Q-01A-11R-A39I-07
TCGA-GV-A3QF-01A-31R-A22U-07
TCGA-CF-A47T-01A-11R-A23W-07
TCGA-FD-A3SP-01A-31R-A22U-07
TCGA-DK-A2I1-01A-11R-A180-07
TCGA-DK-AA6S-01A-21R-A39I-07
TCGA-E7-A6ME-01A-22R-A32O-07
TCGA-XF-A9SM-01A-11R-A42T-07

## Sheet: BRCA
TCGA
TCGA-BH-A1EO-11A-31R-A137-07
TCGA-BH-A0DZ-11A-22R-A089-07
TCGA-GI-A2C9-11A-22R-A21T-07
TCGA-E2-A15I-11A-32R-A137-07
TCGA-BH-A1ET-11B-23R-A137-07
TCGA-E2-A15K-11A-13R-A12P-07
TCGA-BH-A0DK-11A-13R-A089-07
TCGA-BH-A0DP-11A-12R-A089-07
TCGA-BH-A18R-11A-42R-A12D-07
TCGA-BH-A0BJ-11A-23R-A089-07
TCGA-E2-A15M-11A-22R-A12D-07
TCGA-BH-A0DT-11A-12R-A12D-07
TCGA-BH-A18S-11A-43R-A12D-07
TCGA-BH-A0AY-11A-23R-A089-07
TCGA-E9-A1RH-11A-34R-A169-07
TCGA-BH-A18U-11A-23R-A12D-07
TCGA-E9-A1NA-11A-33R-A144-07
TCGA-E9-A1N9-11A-71R-A14D-07
TCGA-BH-A0BT-11A-21R-A12P-07
TCGA-GI-A2C8-11A-22R-A16F-07
TCGA-E9-A1ND-11A-43R-A144-07
TCGA-BH-A0H9-11A-22R-A466-07
TCGA-A7-A0CE-11A-21R-A089-07
TCGA-BH-A1EW-11B-33R-A137-07
TCGA-E9-A1N6-11A-32R-A144-07
TCGA-E2-A153-11A-31R-A12D-07
TCGA-AC-A2FM-11B-32R-A19W-07
TCGA-BH-A1EU-11A-23R-A137-07
TCGA-BH-A0HA-11A-31R-A12P-07
TCGA-E2-A1IG-11A-22R-A144-07
TCGA-BH-A1F8-11B-21R-A13Q-07
TCGA-E9-A1RB-11A-33R-A157-07
TCGA-BH-A1FH-11B-42R-A13Q-07
TCGA-BH-A18J-11A-31R-A12D-07
TCGA-E2-A1BC-11A-32R-A12P-07
TCGA-BH-A18M-11A-33R-A12D-07
TCGA-A7-A0DC-11A-41R-A089-07
TCGA-E9-A1NF-11A-73R-A14D-07
TCGA-BH-A0E0-11A-13R-A089-07
TCGA-BH-A0DG-11A-43R-A12P-07
TCGA-A7-A0D9-11A-53R-A089-07
TCGA-E9-A1R7-11A-42R-A14M-07
TCGA-E9-A1RD-11A-33R-A157-07
TCGA-E9-A1RF-11A-32R-A157-07
TCGA-BH-A208-11A-51R-A157-07
TCGA-A7-A13E-11A-61R-A12P-07
TCGA-BH-A0HK-11A-11R-A089-07
TCGA-BH-A0DO-11A-22R-A12D-07
TCGA-BH-A18N-11A-43R-A12D-07
TCGA-BH-A0C0-11A-21R-A089-07
TCGA-BH-A0C3-11A-23R-A12P-07
TCGA-BH-A0B7-11A-34R-A115-07
TCGA-BH-A0DH-11A-31R-A089-07
TCGA-BH-A18V-11A-52R-A12D-07
TCGA-BH-A0BZ-11A-61R-A12P-07
TCGA-BH-A1FB-11A-33R-A13Q-07
TCGA-BH-A1FD-11B-21R-A13Q-07
TCGA-BH-A1FE-11B-14R-A13Q-07
TCGA-BH-A1FJ-11B-42R-A13Q-07
TCGA-E9-A1N5-11A-41R-A14D-07
TCGA-BH-A1FC-11A-32R-A13Q-07
TCGA-E2-A1L7-11A-33R-A144-07
TCGA-BH-A0BM-11A-12R-A089-07
TCGA-BH-A0B5-11A-23R-A12P-07
TCGA-BH-A0E1-11A-13R-A089-07
TCGA-BH-A0DV-11A-22R-A12P-07
TCGA-E2-A158-11A-22R-A12D-07
TCGA-BH-A203-11A-42R-A169-07
TCGA-BH-A0BC-11A-22R-A089-07
TCGA-BH-A18L-11A-42R-A12D-07
TCGA-AC-A2FF-11A-13R-A17B-07
TCGA-BH-A18Q-11A-34R-A12D-07
TCGA-BH-A1FM-11B-23R-A13Q-07
TCGA-E9-A1N4-11A-33R-A14M-07
TCGA-A7-A0CH-11A-32R-A089-07
TCGA-A7-A13F-11A-42R-A12P-07
TCGA-E2-A1LS-11A-32R-A157-07
TCGA-BH-A1EN-11A-23R-A13Q-07
TCGA-BH-A0DQ-11A-12R-A089-07
TCGA-BH-A0B8-11A-41R-A089-07
TCGA-E9-A1NG-11A-52R-A14M-07
TCGA-BH-A0BQ-11A-33R-A115-07
TCGA-BH-A0BA-11A-22R-A19E-07
TCGA-BH-A1FR-11B-42R-A13Q-07
TCGA-AC-A23H-11A-12R-A157-07
TCGA-BH-A204-11A-53R-A157-07
TCGA-BH-A1FU-11A-23R-A14D-07
TCGA-BH-A0BW-11A-12R-A115-07
TCGA-BH-A0H5-11A-62R-A115-07
TCGA-E2-A1LH-11A-22R-A14D-07
TCGA-E2-A1LB-11A-22R-A144-07
TCGA-E9-A1RC-11A-33R-A157-07
TCGA-BH-A0B3-11B-21R-A089-07
TCGA-A7-A13G-11A-51R-A13Q-07
TCGA-BH-A0H7-11A-13R-A089-07
TCGA-BH-A18P-11A-43R-A12D-07
TCGA-BH-A1EV-11A-24R-A137-07
TCGA-BH-A0AZ-11A-22R-A12P-07
TCGA-BH-A0BS-11A-11R-A12P-07
TCGA-AC-A2FB-11A-13R-A17B-07
TCGA-BH-A209-11A-42R-A157-07
TCGA-BH-A1F2-11A-32R-A13Q-07
TCGA-BH-A0DD-11A-23R-A12P-07
TCGA-BH-A1F6-11B-94R-A13Q-07
TCGA-E9-A1RI-11A-41R-A169-07
TCGA-BH-A0BV-11A-31R-A089-07
TCGA-BH-A1FN-11A-34R-A13Q-07
TCGA-BH-A0AU-11A-11R-A12P-07
TCGA-BH-A18K-11A-13R-A12D-07
TCGA-BH-A1FG-11B-12R-A13Q-07
TCGA-A7-A0DB-11A-33R-A089-07
TCGA-BH-A1F0-11B-23R-A137-07
TCGA-BH-A0DL-11A-13R-A115-07
TCGA-GM-A5PX-01A-12R-A28M-07
TCGA-AN-A0XP-01A-11R-A109-07
TCGA-A7-A4SF-01A-11R-A266-07
TCGA-A2-A0T0-01A-22R-A084-07
TCGA-BH-A0HU-01A-11R-A034-07
TCGA-A8-A06O-01A-11R-A00Z-07
TCGA-D8-A1XZ-01A-11R-A14M-07
TCGA-BH-A0AW-01A-11R-A056-07
TCGA-E2-A573-01A-11R-A29R-07
TCGA-BH-A1F5-01A-12R-A13Q-07
TCGA-A7-A0DB-01C-02R-A277-07
TCGA-V7-A7HQ-01A-11R-A33J-07
TCGA-E2-A10A-01A-21R-A115-07
TCGA-AO-A129-01A-21R-A10J-07
TCGA-AO-A03P-01A-11R-A00Z-07
TCGA-BH-A0HA-01A-11R-A12P-07
TCGA-E9-A1RF-01A-11R-A157-07
TCGA-AC-A62V-01A-11R-A31O-07
TCGA-C8-A130-01A-31R-A115-07
TCGA-AO-A03N-01B-11R-A10J-07
TCGA-OL-A6VR-01A-32R-A33J-07
TCGA-AN-A03Y-01A-21R-A00Z-07
TCGA-A2-A0CO-01A-13R-A22K-07
TCGA-A8-A082-01A-11R-A00Z-07
TCGA-E2-A15K-06A-11R-A12P-07
TCGA-D8-A73X-01A-11R-A32P-07
TCGA-B6-A0RQ-01A-11R-A115-07
TCGA-GM-A2DF-01A-11R-A180-07
TCGA-B6-A0X0-01A-21R-A115-07
TCGA-D8-A1JF-01A-11R-A13Q-07
TCGA-E9-A1RH-01A-21R-A169-07
TCGA-A2-A0SX-01A-12R-A084-07
TCGA-A2-A0D1-01A-11R-A034-07
TCGA-E9-A229-01A-31R-A157-07
TCGA-LD-A7W6-01A-81R-A352-07
TCGA-EW-A2FV-01A-11R-A17B-07
TCGA-EW-A1PG-01A-11R-A144-07
TCGA-AO-A03V-01A-11R-A115-07
TCGA-AC-A7VB-01A-11R-A352-07
TCGA-A2-A0ER-01A-21R-A034-07
TCGA-BH-A0HK-01A-11R-A056-07
TCGA-AQ-A1H2-01A-11R-A13Q-07
TCGA-AN-A0FL-01A-11R-A034-07
TCGA-E2-A1B0-01A-11R-A12P-07
TCGA-A2-A0EV-01A-11R-A034-07
TCGA-Z7-A8R5-01A-42R-A41B-07
TCGA-D8-A1XR-01A-11R-A14M-07
TCGA-E2-A1AZ-01A-11R-A12P-07
TCGA-A2-A1FZ-01A-51R-A14D-07
TCGA-B6-A400-01A-11R-A239-07
TCGA-E2-A15D-01A-11R-A115-07
TCGA-E2-A15E-01A-11R-A12D-07
TCGA-A8-A0A7-01A-11R-A00Z-07
TCGA-BH-A42T-01A-11R-A24H-07
TCGA-AR-A1AM-01A-41R-A22K-07
TCGA-AO-A0J4-01A-11R-A034-07
TCGA-AN-A0AM-01A-11R-A034-07
TCGA-E9-A243-01A-21R-A169-07
TCGA-B6-A1KN-01A-11R-A13Q-07
TCGA-A2-A3XU-01A-12R-A22U-07
TCGA-E9-A22G-01A-11R-A157-07
TCGA-OL-A5RW-01A-11R-A28M-07
TCGA-E2-A14U-01A-11R-A22K-07
TCGA-A8-A08O-01A-21R-A056-07
TCGA-E9-A1NE-01A-21R-A14M-07
TCGA-B6-A0IG-01A-11R-A034-07
TCGA-AO-A03U-01B-21R-A10J-07
TCGA-B6-A0WZ-01A-11R-A109-07
TCGA-E2-A15E-06A-11R-A12D-07
TCGA-A8-A076-01A-21R-A00Z-07
TCGA-A7-A5ZV-01A-11R-A28M-07
TCGA-A2-A0CV-01A-31R-A115-07
TCGA-D8-A142-01A-11R-A115-07
TCGA-BH-A1ET-01A-11R-A137-07
TCGA-C8-A1HG-01A-11R-A137-07
TCGA-D8-A1JS-01A-11R-A13Q-07
TCGA-A7-A4SC-01A-12R-A266-07
TCGA-AO-A03M-01B-11R-A10J-07
TCGA-AC-A6IX-06A-11R-A32P-07
TCGA-LL-A441-01A-11R-A24H-07
TCGA-E2-A10E-01A-21R-A10J-07
TCGA-PE-A5DC-01A-12R-A27Q-07
TCGA-BH-A0HN-01A-11R-A10U-07
TCGA-E2-A1LL-01A-11R-A144-07
TCGA-BH-A1FE-06A-11R-A213-07
TCGA-BH-A0GY-01A-11R-A056-07
TCGA-AN-A0FF-01A-11R-A034-07
TCGA-AR-A0TW-01A-11R-A084-07
TCGA-EW-A1OX-01A-11R-A144-07
TCGA-AO-A0JF-01A-11R-A056-07
TCGA-E2-A1IU-01A-11R-A14D-07
TCGA-B6-A40C-01A-11R-A239-07
TCGA-BH-A0BO-01A-23R-A12D-07
TCGA-A8-A091-01A-11R-A00Z-07
TCGA-A8-A07L-01A-11R-A00Z-07
TCGA-BH-A18N-01A-11R-A12D-07
TCGA-B6-A0RS-01A-11R-A084-07
TCGA-AN-A0FJ-01A-11R-A00Z-07
TCGA-D8-A1XA-01A-11R-A14D-07
TCGA-E2-A1LH-01A-11R-A14D-07
TCGA-BH-A0W3-01A-11R-A109-07
TCGA-AR-A24K-01A-11R-A169-07
TCGA-BH-A0B4-01A-11R-A00Z-07
TCGA-AC-A3YI-01A-21R-A239-07
TCGA-GM-A2DD-01A-11R-A180-07
TCGA-BH-A1FD-01A-11R-A13Q-07
TCGA-A2-A0T3-01A-21R-A115-07
TCGA-AR-A252-01A-11R-A169-07
TCGA-AC-A5EH-01A-11R-A28M-07
TCGA-OL-A97C-01A-32R-A41B-07
TCGA-A7-A13D-01A-13R-A12P-07
TCGA-D8-A27V-01A-12R-A17B-07
TCGA-A8-A08G-01A-11R-A00Z-07
TCGA-BH-A0HY-01A-11R-A056-07
TCGA-AQ-A7U7-01A-22R-A352-07
TCGA-AR-A2LM-01A-11R-A180-07
TCGA-B6-A0RI-01A-11R-A056-07
TCGA-AO-A0JM-01A-21R-A056-07
TCGA-E9-A1NF-01A-11R-A14D-07
TCGA-AR-A5QP-01A-11R-A28M-07
TCGA-BH-A0DX-01A-11R-A115-07
TCGA-A8-A09W-01A-11R-A00Z-07
TCGA-AR-A1AS-01A-11R-A12P-07
TCGA-E9-A1N3-01A-12R-A157-07
TCGA-B6-A0X4-01A-11R-A109-07
TCGA-D8-A1J8-01A-11R-A13Q-07
TCGA-LL-A6FP-01A-11R-A31O-07
TCGA-A8-A083-01A-21R-A00Z-07
TCGA-EW-A3U0-01A-11R-A22K-07
TCGA-AQ-A04H-01B-11R-A10J-07
TCGA-BH-A1FG-01A-11R-A13Q-07
TCGA-A2-A04P-01A-31R-A034-07
TCGA-AN-A0AT-01A-11R-A034-07
TCGA-B6-A401-01A-11R-A239-07
TCGA-LD-A74U-01A-13R-A33J-07
TCGA-A7-A3IZ-01A-11R-A213-07
TCGA-AR-A1AX-01A-11R-A12P-07
TCGA-A2-A0YC-01A-11R-A109-07
TCGA-A2-A4RX-01A-11R-A266-07
TCGA-E9-A1R6-01A-11R-A14D-07
TCGA-AO-A0JB-01A-11R-A32Y-07
TCGA-AO-A12G-01A-11R-A10J-07
TCGA-AR-A1AL-01A-21R-A12P-07
TCGA-AN-A0FK-01A-11R-A034-07
TCGA-OL-A5S0-01A-11R-A28M-07
TCGA-BH-A0E7-01A-11R-A034-07
TCGA-B6-A0X1-01A-11R-A109-07
TCGA-E2-A14R-01A-11R-A115-07
TCGA-5L-AAT0-01A-12R-A41B-07
TCGA-XX-A899-01A-11R-A36F-07
TCGA-D8-A27R-01A-11R-A16F-07
TCGA-BH-A0HF-01A-11R-A056-07
TCGA-AR-A2LJ-01A-12R-A19W-07
TCGA-AN-A04D-01A-21R-A034-07
TCGA-AN-A0FN-01A-11R-A034-07
TCGA-D8-A1Y0-01A-11R-A14M-07
TCGA-E9-A22E-01A-11R-A157-07
TCGA-A7-A0CE-01A-11R-A00Z-07
TCGA-A2-A3XZ-01A-42R-A239-07
TCGA-AQ-A04J-01A-02R-A034-07
TCGA-B6-A2IU-01A-32R-A18M-07
TCGA-BH-A0DV-01A-21R-A12P-07
TCGA-E2-A1IO-01A-11R-A144-07
TCGA-A2-A4RY-01A-31R-A266-07
TCGA-Z7-A8R6-01A-11R-A41B-07
TCGA-C8-A138-01A-11R-A115-07
TCGA-AQ-A54O-01A-11R-A266-07
TCGA-OL-A6VQ-01A-12R-A41B-07
TCGA-AR-A24Q-01A-12R-A169-07
TCGA-B6-A0RE-01A-11R-A056-07
TCGA-AC-A2FO-01A-11R-A180-07
TCGA-A7-A426-01A-22R-A24H-07
TCGA-A7-A26H-01A-11R-A169-07
TCGA-D8-A1XS-01A-11R-A14M-07
TCGA-AC-A8OQ-01A-11R-A41B-07
TCGA-BH-A0H0-01A-11R-A056-07
TCGA-BH-A0H9-01A-11R-A056-07
TCGA-AC-A3TN-01A-11R-A22K-07
TCGA-BH-A18F-01A-11R-A12D-07
TCGA-EW-A1PD-01A-11R-A144-07
TCGA-E2-A108-01A-13R-A10J-07
TCGA-BH-A1ES-01A-11R-A137-07
TCGA-A7-A0D9-01A-31R-A056-07
TCGA-C8-A278-01A-11R-A169-07
TCGA-A1-A0SO-01A-22R-A084-07
TCGA-E9-A5FK-01A-11R-A27Q-07
TCGA-UU-A93S-01A-21R-A41B-07
TCGA-AR-A2LK-01A-11R-A180-07
TCGA-C8-A12M-01A-11R-A115-07
TCGA-A2-A04Y-01A-21R-A034-07
TCGA-AC-A3BB-01A-21R-A19W-07
TCGA-E2-A159-01A-11R-A115-07
TCGA-E9-A244-01A-11R-A169-07
TCGA-AC-A2B8-01A-11R-A17B-07
TCGA-A7-A0DA-01A-31R-A115-07
TCGA-B6-A3ZX-01A-11R-A239-07
TCGA-A8-A07B-01A-11R-A00Z-07
TCGA-E2-A14N-01A-31R-A137-07
TCGA-AN-A0XU-01A-11R-A109-07
TCGA-UL-AAZ6-01A-11R-A41B-07
TCGA-E9-A247-01A-11R-A169-07
TCGA-AC-A23C-01A-12R-A169-07
TCGA-AC-A3W5-01A-11R-A22K-07
TCGA-AO-A03L-01A-41R-A056-07
TCGA-E2-A576-01A-11R-A31O-07
TCGA-D8-A27L-01A-11R-A16F-07
TCGA-A2-A04R-01A-41R-A109-07
TCGA-AR-A1AV-01A-21R-A12P-07
TCGA-E2-A15G-01A-11R-A12D-07
TCGA-C8-A137-01A-11R-A115-07
TCGA-AR-A24X-01A-11R-A169-07
TCGA-AR-A254-01A-21R-A169-07
TCGA-E9-A1NG-01A-21R-A14M-07
TCGA-E9-A1RC-01A-11R-A157-07
TCGA-AC-A3EH-01A-22R-A22K-07
TCGA-A7-A0DB-01A-11R-A00Z-07
TCGA-AO-A0JC-01A-11R-A056-07
TCGA-E9-A5UO-01A-11R-A28M-07
TCGA-BH-A0B2-01A-11R-A10J-07
TCGA-E2-A1IE-01A-11R-A13Q-07
TCGA-AR-A255-01A-11R-A169-07
TCGA-A7-A0CD-01A-11R-A00Z-07
TCGA-AN-A041-01A-11R-A034-07
TCGA-BH-A18G-01A-11R-A12D-07
TCGA-D8-A1JJ-01A-31R-A14M-07
TCGA-E2-A105-01A-11R-A10J-07
TCGA-A8-A09A-01A-11R-A00Z-07
TCGA-BH-A0B1-01A-12R-A056-07
TCGA-LL-A442-01A-11R-A24H-07
TCGA-C8-A27B-01A-11R-A169-07
TCGA-A2-A25C-01A-11R-A169-07
TCGA-AO-A0J8-01A-21R-A034-07
TCGA-E9-A1N9-01A-11R-A14D-07
TCGA-AR-A1AN-01A-11R-A12P-07
TCGA-AC-A3QQ-01B-06R-A22O-07
TCGA-E9-A2JT-01A-22R-A18M-07
TCGA-BH-A6R9-01A-21R-A32P-07
TCGA-D8-A27F-01A-11R-A16F-07
TCGA-OL-A66N-01A-12R-A31O-07
TCGA-A7-A26J-01B-02R-A277-07
TCGA-E2-A1IH-01A-11R-A13Q-07
TCGA-A7-A6VW-01A-21R-A33J-07
TCGA-A2-A1G0-01A-11R-A13Q-07
TCGA-S3-AA12-01A-11R-A41B-07
TCGA-BH-A0DI-01A-21R-A12P-07
TCGA-A8-A08J-01A-11R-A00Z-07
TCGA-BH-A0HO-01A-11R-A034-07
TCGA-BH-A0BZ-01A-31R-A12P-07
TCGA-B6-A0IJ-01A-11R-A034-07
TCGA-PL-A8LV-01A-21R-A41B-07
TCGA-AC-A3YJ-01A-11R-A22U-07
TCGA-E9-A2JS-01A-11R-A180-07
TCGA-AR-A5QN-01A-12R-A28M-07
TCGA-BH-A0BV-01A-11R-A00Z-07
TCGA-BH-A0DQ-01A-11R-A084-07
TCGA-AO-A1KT-01A-11R-A13Q-07
TCGA-A8-A06T-01A-11R-A00Z-07
TCGA-AR-A0TV-01A-21R-A084-07
TCGA-GM-A5PV-01A-11R-A28M-07
TCGA-B6-A0WW-01A-11R-A109-07
TCGA-A2-A0T1-01A-21R-A084-07
TCGA-LL-A9Q3-01A-11R-A41B-07
TCGA-BH-A209-01A-11R-A157-07
TCGA-A8-A07R-01A-21R-A034-07
TCGA-A2-A0CQ-01A-21R-A034-07
TCGA-A8-A06P-01A-11R-A00Z-07
TCGA-A8-A08S-01A-11R-A034-07
TCGA-BH-A0C3-01A-21R-A12P-07
TCGA-C8-A12K-01A-21R-A115-07
TCGA-AR-A2LL-01A-11R-A180-07
TCGA-D8-A1XD-01A-11R-A14D-07
TCGA-EW-A1OZ-01A-11R-A144-07
TCGA-EW-A1IX-01A-12R-A144-07
TCGA-AR-A1AT-01A-11R-A12P-07
TCGA-LL-A5YO-01A-21R-A28M-07
TCGA-BH-A204-01A-11R-A157-07
TCGA-C8-A12Z-01A-11R-A115-07
TCGA-AO-A1KP-01A-11R-A13Q-07
TCGA-BH-A0HW-01A-11R-A034-07
TCGA-E2-A10C-01A-21R-A10J-07
TCGA-E9-A1N8-01A-11R-A144-07
TCGA-A8-A08H-01A-21R-A00Z-07
TCGA-AN-A0XW-01A-11R-A109-07
TCGA-BH-A18V-06A-11R-A213-07
TCGA-E9-A1QZ-01A-21R-A169-07
TCGA-OL-A66P-01A-11R-A31O-07
TCGA-A8-A097-01A-11R-A034-07
TCGA-D8-A1XC-01A-11R-A14D-07
TCGA-A8-A084-01A-21R-A00Z-07
TCGA-E2-A107-01A-11R-A10J-07
TCGA-3C-AALJ-01A-31R-A41B-07
TCGA-E2-A10B-01A-11R-A10J-07
TCGA-A2-A0SW-01A-11R-A084-07
TCGA-A7-A26F-01B-04R-A22O-07
TCGA-D8-A1X6-01A-11R-A14M-07
TCGA-E9-A245-01A-22R-A16F-07
TCGA-E2-A15L-01A-11R-A12D-07
TCGA-D8-A1Y3-01A-11R-A157-07
TCGA-E2-A3DX-01A-21R-A213-07
TCGA-AN-A0FX-01A-11R-A034-07
TCGA-B6-A40B-01A-11R-A239-07
TCGA-A7-A0CJ-01A-21R-A00Z-07
TCGA-BH-A0B9-01A-11R-A056-07
TCGA-AR-A0TY-01A-12R-A115-07
TCGA-A8-A09M-01A-11R-A00Z-07
TCGA-BH-A1FN-01A-11R-A13Q-07
TCGA-OK-A5Q2-01A-11R-A27Q-07
TCGA-A7-A13E-01B-06R-A277-07
TCGA-B6-A402-01A-11R-A239-07
TCGA-C8-A26Y-01A-11R-A16F-07
TCGA-B6-A0RH-01A-21R-A115-07
TCGA-D8-A1XO-01A-11R-A14M-07
TCGA-BH-A1F2-01A-31R-A13Q-07
TCGA-AN-A0AR-01A-11R-A00Z-07
TCGA-AO-A1KS-01A-11R-A13Q-07
TCGA-A2-A4RW-01A-21R-A266-07
TCGA-BH-A0C1-01B-11R-A12D-07
TCGA-BH-A0HB-01A-11R-A056-07
TCGA-B6-A0IP-01A-11R-A034-07
TCGA-A2-A0SU-01A-11R-A084-07
TCGA-AR-A1AO-01A-11R-A12P-07
TCGA-A7-A6VY-01A-12R-A33J-07
TCGA-AO-A0J9-01A-11R-A034-07
TCGA-BH-A0HQ-01A-11R-A034-07
TCGA-C8-A8HQ-01A-11R-A36F-07
TCGA-A2-A0T6-01A-11R-A084-07
TCGA-A8-A094-01A-11R-A00Z-07
TCGA-A2-A0YG-01A-21R-A109-07
TCGA-A8-A08T-01A-21R-A00Z-07
TCGA-AC-A2FF-01A-11R-A17B-07
TCGA-E2-A15F-01A-11R-A115-07
TCGA-EW-A1P5-01A-11R-A144-07
TCGA-B6-A0IB-01A-11R-A034-07
TCGA-A2-A3XT-01A-11R-A22U-07
TCGA-B6-A0RT-01A-21R-A084-07
TCGA-A7-A26I-01B-06R-A22O-07
TCGA-A2-A04V-01A-21R-A034-07
TCGA-A7-A3IY-01A-21R-A21T-07
TCGA-E2-A1L6-01A-11R-A13Q-07
TCGA-LL-A5YM-01A-11R-A28M-07
TCGA-EW-A1J3-01A-11R-A13Q-07
TCGA-C8-A26V-01A-11R-A16F-07
TCGA-E9-A1NA-01A-11R-A144-07
TCGA-EW-A2FW-01A-11R-A17B-07
TCGA-A8-A07O-01A-11R-A00Z-07
TCGA-A1-A0SQ-01A-21R-A144-07
TCGA-LL-A6FQ-01A-11R-A31O-07
TCGA-D8-A1XT-01A-11R-A14M-07
TCGA-A1-A0SN-01A-11R-A144-07
TCGA-D8-A1XK-01A-21R-A14M-07
TCGA-AO-A0J7-01A-11R-A034-07
TCGA-D8-A1JU-01A-11R-A13Q-07
TCGA-BH-A0W5-01A-11R-A109-07
TCGA-A2-A3XS-01A-11R-A22U-07
TCGA-AC-A2BK-01A-11R-A21T-07
TCGA-WT-AB41-01A-11R-A41B-07
TCGA-OL-A6VO-01A-12R-A33J-07
TCGA-BH-A0E6-01A-11R-A034-07
TCGA-A8-A07Z-01A-11R-A00Z-07
TCGA-A2-A0ST-01A-12R-A084-07
TCGA-A7-A4SA-01A-11R-A266-07
TCGA-AO-A0JJ-01A-11R-A056-07
TCGA-E9-A1R7-01A-11R-A14M-07
TCGA-E9-A1R0-01A-22R-A16F-07
TCGA-D8-A1XW-01A-11R-A14M-07
TCGA-GM-A2D9-01A-11R-A18M-07
TCGA-A7-A13H-01A-11R-A22K-07
TCGA-BH-A0DZ-01A-11R-A00Z-07
TCGA-BH-A0EA-01A-11R-A115-07
TCGA-E2-A156-01A-11R-A12D-07
TCGA-A2-A1FW-01A-11R-A13Q-07
TCGA-E9-A1NH-01A-11R-A14D-07
TCGA-AR-A2LH-01A-31R-A18M-07
TCGA-LL-A73Z-01A-11R-A32P-07
TCGA-A1-A0SH-01A-11R-A084-07
TCGA-A2-A1G6-01A-11R-A13Q-07
TCGA-E9-A1RI-01A-11R-A169-07
TCGA-BH-A202-01A-11R-A14M-07
TCGA-AC-A3QP-01A-11R-A22U-07
TCGA-D8-A1JE-01A-11R-A13Q-07
TCGA-GM-A2DA-01A-11R-A18M-07
TCGA-AN-A0FS-01A-11R-A034-07
TCGA-E9-A227-01A-11R-A157-07
TCGA-AC-A2FK-01A-12R-A180-07
TCGA-A1-A0SD-01A-11R-A115-07
TCGA-D8-A1JC-01A-11R-A13Q-07
TCGA-A2-A0EX-01A-21R-A034-07
TCGA-D8-A1X5-01A-11R-A14D-07
TCGA-A2-A3XV-01A-21R-A239-07
TCGA-E2-A1IF-01A-11R-A144-07
TCGA-A8-A07E-01A-11R-A034-07
TCGA-E9-A228-01A-31R-A157-07
TCGA-EW-A1J1-01A-11R-A13Q-07
TCGA-C8-A1HJ-01A-11R-A13Q-07
TCGA-A2-A4S0-01A-21R-A266-07
TCGA-AC-A3HN-01A-11R-A213-07
TCGA-BH-A6R8-01A-21R-A33J-07
TCGA-AO-A1KO-01A-31R-A13Q-07
TCGA-A2-A0CK-01A-11R-A22K-07
TCGA-A2-A04U-01A-11R-A115-07
TCGA-EW-A1PH-01A-11R-A14M-07
TCGA-A2-A3KD-01A-12R-A213-07
TCGA-D8-A13Z-01A-11R-A115-07
TCGA-E2-A1B6-01A-31R-A12P-07
TCGA-C8-A27A-01A-11R-A169-07
TCGA-C8-A132-01A-31R-A115-07
TCGA-BH-A0BF-01A-21R-A12P-07
TCGA-OL-A66L-01A-12R-A31O-07
TCGA-S3-AA14-01A-11R-A41B-07
TCGA-A7-A0CH-01A-21R-A00Z-07
TCGA-BH-A18T-01A-11R-A12D-07
TCGA-BH-A0B6-01A-11R-A19W-07
TCGA-E2-A1L7-01A-11R-A144-07
TCGA-AR-A24N-01A-11R-A169-07
TCGA-A7-A26J-01A-11R-A277-07
TCGA-BH-A1EO-01A-11R-A137-07
TCGA-A8-A07U-01A-11R-A034-07
TCGA-BH-A0BA-01A-11R-A056-07
TCGA-AC-A62X-01A-11R-A29R-07
TCGA-B6-A1KF-01A-11R-A13Q-07
TCGA-A8-A09Q-01A-11R-A00Z-07
TCGA-BH-A18V-01A-11R-A12D-07
TCGA-B6-A0I5-01A-11R-A034-07
TCGA-BH-A18R-01A-11R-A12D-07
TCGA-GM-A2DC-01A-11R-A18M-07
TCGA-A1-A0SB-01A-11R-A144-07
TCGA-AO-A124-01A-11R-A10J-07
TCGA-GM-A2DN-01A-11R-A180-07
TCGA-A2-A4S3-01A-21R-A266-07
TCGA-B6-A0I1-01A-11R-A21T-07
TCGA-WT-AB44-01A-11R-A41B-07
TCGA-D8-A1JB-01A-11R-A13Q-07
TCGA-GM-A3XN-01A-12R-A22U-07
TCGA-A7-A26J-01A-11R-A169-07
TCGA-B6-A409-01A-11R-A24H-07
TCGA-EW-A1IY-01A-11R-A13Q-07
TCGA-BH-A2L8-01A-11R-A18M-07
TCGA-A2-A0T4-01A-31R-A084-07
TCGA-BH-A1FR-01A-11R-A13Q-07
TCGA-A2-A0CZ-01A-11R-A034-07
TCGA-BH-A0W7-01A-11R-A115-07
TCGA-BH-A201-01A-11R-A14M-07
TCGA-AC-A8OR-01A-21R-A41B-07
TCGA-E2-A1IK-01A-11R-A144-07
TCGA-D8-A73W-01A-22R-A352-07
TCGA-AC-A2FB-01A-11R-A17B-07
TCGA-C8-A1HL-01A-11R-A137-07
TCGA-EW-A6SC-01A-12R-A32P-07
TCGA-AC-A62Y-01A-11R-A29R-07
TCGA-C8-A12N-01A-11R-A115-07
TCGA-BH-A18S-01A-11R-A12D-07
TCGA-BH-A0BQ-01A-21R-A115-07
TCGA-A8-A0A1-01A-11R-A00Z-07
TCGA-AR-A24O-01A-11R-A169-07
TCGA-BH-A0DE-01A-11R-A115-07
TCGA-C8-A12Q-01A-11R-A115-07
TCGA-BH-A1F0-01A-11R-A137-07
TCGA-BH-A1FM-01A-11R-A13Q-07
TCGA-BH-A42V-01A-11R-A24H-07
TCGA-A8-A07I-01A-11R-A00Z-07
TCGA-E9-A54Y-01A-11R-A466-07
TCGA-E9-A22D-01A-11R-A157-07
TCGA-AC-A6IX-01A-12R-A32P-07
TCGA-EW-A2FR-01A-11R-A21T-07
TCGA-D8-A1JM-01A-11R-A13Q-07
TCGA-A1-A0SK-01A-12R-A084-07
TCGA-AO-A0JE-01A-11R-A056-07
TCGA-A8-A09V-01A-11R-A034-07
TCGA-AR-A0TR-01A-11R-A084-07
TCGA-E2-A14O-01A-31R-A115-07
TCGA-B6-A0I2-01A-11R-A034-07
TCGA-D8-A27I-01A-11R-A16F-07
TCGA-C8-A26W-01A-11R-A16F-07
TCGA-LQ-A4E4-01A-11R-A266-07
TCGA-BH-A1EY-01A-11R-A13Q-07
TCGA-E2-A1IJ-01A-11R-A144-07
TCGA-AR-A2LN-01A-21R-A18M-07
TCGA-A2-A3Y0-01A-11R-A239-07
TCGA-C8-A1HE-01A-11R-A13Q-07
TCGA-E9-A1RB-01A-11R-A157-07
TCGA-EW-A1P4-01A-21R-A144-07
TCGA-AO-A0JD-01A-11R-A056-07
TCGA-C8-A3M8-01A-11R-A213-07
TCGA-C8-A12W-01A-11R-A115-07
TCGA-PL-A8LY-01A-11R-A41B-07
TCGA-A7-A13G-01B-04R-A22O-07
TCGA-E9-A1N5-01A-11R-A14D-07
TCGA-W8-A86G-01A-21R-A36F-07
TCGA-D8-A3Z6-01A-11R-A239-07
TCGA-B6-A0X7-01A-11R-A10J-07
TCGA-A2-A0T5-01A-21R-A084-07
TCGA-E9-A54X-01A-11R-A266-07
TCGA-BH-A0E1-01A-11R-A056-07
TCGA-AR-A1AQ-01A-11R-A12P-07
TCGA-E9-A24A-01A-11R-A169-07
TCGA-BH-A18K-01A-11R-A12D-07
TCGA-EW-A424-01A-11R-A24H-07
TCGA-B6-A0IQ-01A-11R-A034-07
TCGA-B6-A0WV-01A-11R-A109-07
TCGA-5T-A9QA-01A-11R-A41B-07
TCGA-A8-A06Q-01A-11R-A034-07
TCGA-EW-A1OY-01A-11R-A144-07
TCGA-A8-A081-01A-11R-A00Z-07
TCGA-E2-A1II-01A-11R-A144-07
TCGA-D8-A73U-01A-11R-A33J-07
TCGA-A8-A09R-01A-11R-A00Z-07
TCGA-D8-A1XQ-01A-11R-A14M-07
TCGA-E2-A152-01A-11R-A12D-07
TCGA-A2-A0SV-01A-11R-A084-07
TCGA-AC-A3TM-01A-11R-A22K-07
TCGA-E2-A15S-01A-11R-A115-07
TCGA-AO-A12B-01A-11R-A10J-07
TCGA-D8-A1X7-01A-11R-A14M-07
TCGA-BH-A0E9-01B-11R-A115-07
TCGA-A8-A08I-01A-11R-A00Z-07
TCGA-GM-A2DK-01A-21R-A180-07
TCGA-A2-A0EO-01A-11R-A034-07
TCGA-A2-A0CW-01A-21R-A115-07
TCGA-BH-A0B3-01A-11R-A056-07
TCGA-A7-A3J1-01A-11R-A213-07
TCGA-B6-A0I6-01A-11R-A034-07
TCGA-A2-A0ET-01A-31R-A034-07
TCGA-E2-A15T-01A-11R-A115-07
TCGA-LD-A9QF-01A-32R-A41B-07
TCGA-BH-A0DD-01A-31R-A12P-07
TCGA-A7-A13F-01A-11R-A12P-07
TCGA-A2-A25B-01A-11R-A169-07
TCGA-D8-A1JN-01A-11R-A13Q-07
TCGA-D8-A13Y-01A-11R-A115-07
TCGA-A2-A25F-01A-11R-A169-07
TCGA-AQ-A54N-01A-11R-A266-07
TCGA-E9-A1RE-01A-11R-A157-07
TCGA-S3-A6ZH-01A-22R-A32P-07
TCGA-AN-A0XR-01A-11R-A109-07
TCGA-A2-A0CT-01A-31R-A056-07
TCGA-B6-A0IN-01A-11R-A034-07
TCGA-BH-A18Q-01A-12R-A12D-07
TCGA-A2-A0EN-01A-13R-A084-07
TCGA-EW-A1IW-01A-11R-A13Q-07
TCGA-BH-A0BM-01A-11R-A056-07
TCGA-C8-A1HF-01A-11R-A137-07
TCGA-OL-A5D7-01A-11R-A27Q-07
TCGA-AO-A0JI-01A-21R-A056-07
TCGA-B6-A0IA-01A-11R-A034-07
TCGA-A2-A0CX-01A-21R-A00Z-07
TCGA-OL-A66O-01A-11R-A31O-07
TCGA-AR-A0TT-01A-31R-A084-07
TCGA-EW-A1PC-01B-11R-A21T-07
TCGA-D8-A1JK-01A-11R-A13Q-07
TCGA-BH-A18M-01A-11R-A12D-07
TCGA-BH-A0DP-01A-21R-A056-07
TCGA-BH-A18H-01A-11R-A12D-07
TCGA-E2-A572-01A-13R-A31O-07
TCGA-C8-A26Z-01A-11R-A16F-07
TCGA-BH-A0RX-01A-21R-A084-07
TCGA-AO-A1KR-01A-12R-A144-07
TCGA-A8-A06Y-01A-21R-A00Z-07
TCGA-PL-A8LZ-01A-31R-A36F-07
TCGA-E9-A5UP-01A-11R-A28M-07
TCGA-E9-A1R4-01A-21R-A14D-07
TCGA-AR-A24M-01A-11R-A169-07
TCGA-B6-A1KI-01A-11R-A14M-07
TCGA-AC-A5XS-01A-11R-A29R-07
TCGA-BH-A0AU-01A-11R-A12P-07
TCGA-AN-A0XN-01A-21R-A109-07
TCGA-AR-A0TQ-01A-11R-A084-07
TCGA-PE-A5DE-01A-11R-A27Q-07
TCGA-A1-A0SF-01A-11R-A144-07
TCGA-D8-A1J9-01A-11R-A13Q-07
TCGA-AR-A1AP-01A-11R-A12P-07
TCGA-A8-A079-01A-21R-A00Z-07
TCGA-BH-A0HL-01A-11R-A10U-07
TCGA-D8-A27W-01A-11R-A16F-07
TCGA-BH-A0DT-01A-21R-A12D-07
TCGA-E9-A1ND-01A-11R-A144-07
TCGA-EW-A1P0-01A-11R-A144-07
TCGA-BH-A0BL-01A-11R-A115-07
TCGA-D8-A1XB-01A-11R-A14D-07
TCGA-BH-A0BP-01A-11R-A115-07
TCGA-A8-A09T-01A-11R-A00Z-07
TCGA-A8-A0A6-01A-12R-A056-07
TCGA-C8-A1HN-01A-11R-A137-07
TCGA-E2-A14Q-01A-11R-A12D-07
TCGA-BH-A8FZ-01A-11R-A352-07
TCGA-AC-A2FE-01A-11R-A19W-07
TCGA-A2-A0D0-01A-11R-A00Z-07
TCGA-D8-A27T-01A-11R-A16F-07
TCGA-AR-A5QM-01A-11R-A27Q-07
TCGA-A8-A0AB-01A-11R-A034-07
TCGA-JL-A3YX-01A-11R-A22U-07
TCGA-D8-A27P-01A-11R-A16F-07
TCGA-D8-A1JI-01A-11R-A13Q-07
TCGA-E2-A1LB-01A-11R-A144-07
TCGA-D8-A1JH-01A-11R-A13Q-07
TCGA-A8-A06R-01A-11R-A00Z-07
TCGA-D8-A1X9-01A-12R-A157-07
TCGA-GM-A2DO-01A-11R-A18M-07
TCGA-B6-A0I9-01A-11R-A034-07
TCGA-E2-A109-01A-11R-A10J-07
TCGA-D8-A27N-01A-11R-A16F-07
TCGA-AO-A12E-01A-11R-A10J-07
TCGA-E2-A150-01A-11R-A12D-07
TCGA-BH-A1FU-01A-11R-A14D-07
TCGA-GM-A2DL-01A-11R-A18M-07
TCGA-A8-A07P-01A-11R-A00Z-07
TCGA-E2-A1LK-01A-21R-A14D-07
TCGA-BH-A0GZ-01A-11R-A056-07
TCGA-A2-A4S1-01A-21R-A266-07
TCGA-A2-A0EM-01A-11R-A034-07
TCGA-A7-A0DC-01B-04R-A22O-07
TCGA-BH-A1FE-01A-11R-A13Q-07
TCGA-AN-A0AJ-01A-11R-A00Z-07
TCGA-D8-A146-01A-31R-A115-07
TCGA-A8-A090-01A-11R-A00Z-07
TCGA-BH-A0WA-01A-11R-A109-07
TCGA-A8-A09D-01A-11R-A00Z-07
TCGA-AR-A24V-01A-21R-A169-07
TCGA-D8-A147-01A-11R-A115-07
TCGA-AN-A0AK-01A-21R-A00Z-07
TCGA-B6-A1KC-01B-11R-A157-07
TCGA-E9-A1R5-01A-11R-A14M-07
TCGA-S3-AA15-01A-11R-A41B-07
TCGA-A2-A1G4-01A-11R-A13Q-07
TCGA-BH-A203-01A-12R-A169-07
TCGA-3C-AAAU-01A-11R-A41B-07
TCGA-B6-A408-01A-12R-A24H-07
TCGA-AR-A24Z-01A-11R-A169-07
TCGA-A2-A0YH-01A-11R-A109-07
TCGA-GM-A3XG-01A-31R-A24H-07
TCGA-E2-A15J-01A-11R-A12P-07
TCGA-E2-A570-01A-11R-A29R-07
TCGA-A8-A07F-01A-11R-A00Z-07
TCGA-HN-A2NL-01A-11R-A18M-07
TCGA-A8-A09E-01A-11R-A00Z-07
TCGA-AR-A24U-01A-11R-A169-07
TCGA-A8-A096-01A-11R-A00Z-07
TCGA-GM-A2DI-01A-31R-A18M-07
TCGA-E2-A56Z-01A-12R-A29R-07
TCGA-AN-A0XV-01A-11R-A109-07
TCGA-BH-A1F8-01A-11R-A13Q-07
TCGA-3C-AALI-01A-11R-A41B-07
TCGA-BH-A0B0-01A-21R-A115-07
TCGA-LL-A6FR-01A-12R-A31O-07
TCGA-BH-A1EN-01A-11R-A13Q-07
TCGA-BH-A18L-01A-32R-A12D-07
TCGA-A2-A3XW-01A-11R-A239-07
TCGA-LL-A5YP-01A-21R-A28M-07
TCGA-AN-A0XL-01A-11R-A10J-07
TCGA-E2-A154-01A-11R-A115-07
TCGA-AR-A2LQ-01A-22R-A18M-07
TCGA-OL-A66H-01A-11R-A29R-07
TCGA-BH-A1FL-01A-11R-A13Q-07
TCGA-AN-A0FW-01A-11R-A034-07
TCGA-A1-A0SI-01A-11R-A144-07
TCGA-AO-A0JL-01A-11R-A056-07
TCGA-BH-A8G0-01A-11R-A352-07
TCGA-B6-A0I8-01A-11R-A034-07
TCGA-AR-A24R-01A-11R-A169-07
TCGA-AR-A1AY-01A-21R-A12P-07
TCGA-EW-A6SB-01A-12R-A32P-07
TCGA-E9-A6HE-01A-11R-A31O-07
TCGA-EW-A1PA-01A-11R-A144-07
TCGA-AR-A0TP-01A-11R-A084-07
TCGA-D8-A1XF-01A-11R-A14D-07
TCGA-LL-A73Y-01A-11R-A33J-07
TCGA-AR-A1AK-01A-21R-A12P-07
TCGA-C8-A26X-01A-31R-A16F-07
TCGA-A7-A4SB-01A-21R-A266-07
TCGA-AR-A5QQ-01A-11R-A28M-07
TCGA-BH-A0BT-01A-11R-A12P-07
TCGA-GM-A4E0-01A-12R-A266-07
TCGA-E2-A15A-06A-11R-A12D-07
TCGA-3C-AALK-01A-11R-A41B-07
TCGA-BH-A0B5-01A-11R-A12P-07
TCGA-A8-A075-01A-11R-A084-07
TCGA-A8-A08C-01A-11R-A00Z-07
TCGA-AC-A3W7-01A-11R-A22K-07
TCGA-AR-A1AI-01A-11R-A12P-07
TCGA-EW-A1OV-01A-11R-A144-07
TCGA-EW-A1P1-01A-31R-A14D-07
TCGA-A2-A0CP-01A-11R-A034-07
TCGA-E2-A1IG-01A-11R-A144-07
TCGA-LL-A7SZ-01A-32R-A352-07
TCGA-A2-A0T7-01A-21R-A084-07
TCGA-EW-A6S9-01A-22R-A33J-07
TCGA-AR-A24W-01A-11R-A169-07
TCGA-5L-AAT1-01A-12R-A41B-07
TCGA-A7-A26E-01B-06R-A277-07
TCGA-EW-A1J6-01A-11R-A13Q-07
TCGA-D8-A27E-01A-11R-A16F-07
TCGA-E2-A14P-01A-31R-A12D-07
TCGA-D8-A1Y2-01A-11R-A157-07
TCGA-A7-A2KD-01A-31R-A21T-07
TCGA-AN-A046-01A-21R-A034-07
TCGA-BH-A1EW-01A-11R-A137-07
TCGA-AR-A1AU-01A-11R-A12P-07
TCGA-A2-A0CL-01A-11R-A115-07
TCGA-E9-A5FL-01A-11R-A27Q-07
TCGA-A2-A0CU-01A-12R-A034-07
TCGA-B6-A0RP-01A-21R-A084-07
TCGA-BH-A0BW-01A-11R-A115-07
TCGA-AR-A24T-01A-11R-A169-07
TCGA-A8-A08B-01A-11R-A00Z-07
TCGA-BH-A1FJ-01A-11R-A13Q-07
TCGA-S3-AA11-01A-31R-A41B-07
TCGA-A2-A0EY-01A-11R-A034-07
TCGA-AN-A0XT-01A-11R-A109-07
TCGA-D8-A1JT-01A-31R-A13Q-07
TCGA-A8-A0AD-01A-11R-A056-07
TCGA-EW-A2FS-01A-11R-A17B-07
TCGA-OL-A66J-01A-11R-A29R-07
TCGA-A8-A06U-01A-11R-A00Z-07
TCGA-BH-A0AZ-01A-21R-A12P-07
TCGA-E2-A15A-01A-11R-A12D-07
TCGA-GI-A2C8-01A-11R-A16F-07
TCGA-A8-A06N-01A-11R-A00Z-07
TCGA-C8-A8HR-01A-11R-A36F-07
TCGA-BH-A0EE-01A-11R-A034-07
TCGA-A7-A0CG-01A-12R-A056-07
TCGA-BH-A0H6-01A-21R-A056-07
TCGA-A7-A13D-01B-04R-A277-07
TCGA-BH-A1EU-01A-11R-A137-07
TCGA-LL-A5YN-01A-11R-A28M-07
TCGA-EW-A1P6-01A-11R-A144-07
TCGA-E2-A1LI-01A-12R-A157-07
TCGA-B6-A0RG-01A-11R-A056-07
TCGA-AR-A0U4-01A-11R-A109-07
TCGA-AC-A3OD-01B-06R-A22O-07
TCGA-E2-A15R-01A-11R-A115-07
TCGA-D8-A1X8-01A-11R-A14M-07
TCGA-OL-A66I-01A-21R-A29R-07
TCGA-BH-A0DL-01A-11R-A115-07
TCGA-C8-A8HP-01A-11R-A36F-07
TCGA-AC-A23E-01A-11R-A157-07
TCGA-BH-A1EX-01A-11R-A13Q-07
TCGA-PL-A8LX-01A-11R-A41B-07
TCGA-AC-A2FG-01A-11R-A17B-07
TCGA-A2-A1G1-01A-21R-A13Q-07
TCGA-A8-A07S-01A-11R-A034-07
TCGA-A8-A08F-01A-11R-A00Z-07
TCGA-AR-A256-01A-11R-A169-07
TCGA-A7-A425-01A-11R-A24H-07
TCGA-AR-A1AW-01A-21R-A12P-07
TCGA-D8-A27G-01A-11R-A16F-07
TCGA-E9-A3Q9-01A-11R-A21T-07
TCGA-E2-A1BC-01A-11R-A12P-07
TCGA-LD-A66U-01A-11R-A31O-07
TCGA-BH-A5IZ-01A-11R-A27Q-07
TCGA-B6-A0RO-01A-22R-A084-07
TCGA-BH-A0BJ-01A-11R-A056-07
TCGA-AC-A6IW-01A-12R-A33J-07
TCGA-A7-A13E-01A-11R-A277-07
TCGA-BH-A8FY-01A-11R-A36F-07
TCGA-GI-A2C9-01A-11R-A21T-07
TCGA-E2-A153-01A-12R-A12D-07
TCGA-A1-A0SJ-01A-11R-A084-07
TCGA-C8-A1HI-01A-11R-A137-07
TCGA-E9-A22B-01A-11R-A157-07
TCGA-EW-A1P3-01A-11R-A144-07
TCGA-C8-A274-01A-11R-A16F-07
TCGA-C8-A1HK-01A-21R-A13Q-07
TCGA-C8-A131-01A-11R-A115-07
TCGA-A2-A25A-01A-12R-A16F-07
TCGA-BH-A0H5-01A-21R-A115-07
TCGA-AO-A128-01A-11R-A10J-07
TCGA-AC-A2QI-01A-12R-A19W-07
TCGA-D8-A27H-01A-11R-A16F-07
TCGA-S3-AA0Z-01A-11R-A41B-07
TCGA-E2-A1B4-01A-11R-A12P-07
TCGA-EW-A423-01A-11R-A24H-07
TCGA-LL-A8F5-01A-11R-A36F-07
TCGA-AR-A24P-01A-11R-A169-07
TCGA-A8-A09B-01A-11R-A00Z-07
TCGA-AO-A0J6-01A-11R-A034-07
TCGA-BH-A0DO-01B-11R-A12D-07
TCGA-BH-A0DG-01A-21R-A12P-07
TCGA-B6-A0IK-01A-12R-A056-07
TCGA-BH-A0DS-01A-11R-A056-07
TCGA-A8-A092-01A-11R-A00Z-07
TCGA-OL-A5RY-01A-21R-A28M-07
TCGA-S3-A6ZF-01A-32R-A32P-07
TCGA-EW-A3E8-01B-11R-A24H-07
TCGA-EW-A1J5-01A-11R-A13Q-07
TCGA-BH-A0DH-01A-11R-A084-07
TCGA-BH-A0BC-01A-22R-A084-07
TCGA-E2-A15M-01A-11R-A12D-07
TCGA-E9-A22A-01A-11R-A157-07
TCGA-AC-A2FM-01A-11R-A19W-07
TCGA-A8-A06X-01A-21R-A00Z-07
TCGA-C8-A12U-01A-11R-A115-07
TCGA-C8-A12V-01A-11R-A115-07
TCGA-A1-A0SE-01A-11R-A084-07
TCGA-BH-A18I-01A-11R-A12D-07
TCGA-E2-A15H-01A-11R-A12D-07
TCGA-A2-A0EQ-01A-11R-A034-07
TCGA-B6-A0IE-01A-11R-A034-07
TCGA-BH-A1FB-01A-11R-A13Q-07
TCGA-BH-A0BR-01A-21R-A115-07
TCGA-AQ-A1H3-01A-31R-A13Q-07
TCGA-A2-A04Q-01A-21R-A034-07
TCGA-A2-A0CM-01A-31R-A034-07
TCGA-AC-A6IV-01A-12R-A33J-07
TCGA-E9-A3HO-01A-11R-A213-07
TCGA-AC-A2QJ-01A-12R-A19W-07
TCGA-C8-A12P-01A-11R-A115-07
TCGA-A2-A0YK-01A-22R-A109-07
TCGA-AR-A1AJ-01A-21R-A12P-07
TCGA-AN-A0FV-01A-11R-A00Z-07
TCGA-BH-A28O-01A-11R-A22K-07
TCGA-A8-A099-01A-11R-A00Z-07
TCGA-A2-A0YE-01A-11R-A109-07
TCGA-BH-A18U-01A-21R-A12D-07
TCGA-AN-A04A-01A-21R-A034-07
TCGA-GM-A2DM-01A-11R-A180-07
TCGA-E9-A1RD-01A-11R-A157-07
TCGA-BH-A0C0-01A-21R-A056-07
TCGA-BH-A0DK-01A-21R-A056-07
TCGA-E2-A1L9-01A-11R-A13Q-07
TCGA-C8-A12X-01A-11R-A115-07
TCGA-A2-A0CR-01A-11R-A22K-07
TCGA-A2-A0D4-01A-11R-A00Z-07
TCGA-LL-A5YL-01A-12R-A29R-07
TCGA-OL-A5RU-01A-11R-A28M-07
TCGA-AR-A250-01A-31R-A169-07
TCGA-A2-A0YI-01A-31R-A10J-07
TCGA-A2-A0ES-01A-11R-A115-07
TCGA-D8-A1Y1-01A-21R-A14M-07
TCGA-E9-A1N4-01A-11R-A14M-07
TCGA-EW-A1P8-01A-11R-A144-07
TCGA-AO-A12A-01A-21R-A115-07
TCGA-OL-A5RZ-01A-11R-A28M-07
TCGA-E9-A1NC-01A-21R-A26B-07
TCGA-B6-A0RM-01A-11R-A084-07
TCGA-E2-A1B1-01A-21R-A12P-07
TCGA-A8-A085-01A-11R-A00Z-07
TCGA-C8-A1HO-01A-11R-A13Q-07
TCGA-B6-A0IC-01A-11R-A034-07
TCGA-AN-A03X-01A-21R-A00Z-07
TCGA-E9-A248-01A-11R-A169-07
TCGA-A7-A3J0-01A-11R-A213-07
TCGA-AR-A0TU-01A-31R-A109-07
TCGA-A8-A08Z-01A-21R-A00Z-07
TCGA-A8-A093-01A-11R-A00Z-07
TCGA-BH-A0EB-01A-11R-A034-07
TCGA-4H-AAAK-01A-12R-A41B-07
TCGA-AO-A0JA-01A-11R-A056-07
TCGA-JL-A3YW-01A-12R-A239-07
TCGA-C8-A12L-01A-11R-A115-07
TCGA-D8-A141-01A-11R-A115-07
TCGA-A7-A5ZW-01A-12R-A29R-07
TCGA-AO-A12D-01A-11R-A115-07
TCGA-A8-A06Z-01A-11R-A00Z-07
TCGA-EW-A1J2-01A-21R-A13Q-07
TCGA-A8-A08P-01A-11R-A00Z-07
TCGA-D8-A1XY-01A-11R-A14M-07
TCGA-A7-A6VV-01A-22R-A33J-07
TCGA-AC-A8OP-01A-11R-A36F-07
TCGA-AN-A0AS-01A-11R-A00Z-07
TCGA-E2-A1BD-01A-11R-A12P-07
TCGA-A7-A3RF-01A-11R-A22K-07
TCGA-D8-A1XL-01A-11R-A14M-07
TCGA-AN-A0FY-01A-11R-A034-07
TCGA-E2-A1IN-01A-11R-A13Q-07
TCGA-D8-A27K-01A-11R-A16F-07
TCGA-AR-A24H-01A-11R-A169-07
TCGA-A2-A0SY-01A-31R-A084-07
TCGA-LL-A50Y-01A-11R-A266-07
TCGA-D8-A1JL-01A-11R-A13Q-07
TCGA-E2-A9RU-01A-11R-A41B-07
TCGA-A2-A04W-01A-31R-A115-07
TCGA-A8-A08L-01A-11R-A00Z-07
TCGA-LL-A7T0-01A-31R-A352-07
TCGA-AO-A03R-01A-21R-A034-07
TCGA-A7-A13D-01A-13R-A277-07
TCGA-AC-A6NO-01A-12R-A33J-07
TCGA-OL-A5RV-01A-12R-A28M-07
TCGA-AR-A251-01A-12R-A169-07
TCGA-EW-A1P7-01A-21R-A144-07
TCGA-A8-A0A2-01A-11R-A034-07
TCGA-GM-A2DH-01A-11R-A180-07
TCGA-AR-A24L-01A-11R-A169-07
TCGA-GM-A3NY-01A-11R-A21T-07
TCGA-BH-A0W4-01A-11R-A109-07
TCGA-A7-A0DC-01A-11R-A00Z-07
TCGA-D8-A1XV-01A-11R-A14M-07
TCGA-A8-A07J-01A-11R-A00Z-07
TCGA-BH-A0B7-01A-12R-A115-07
TCGA-A7-A26E-01A-11R-A169-07
TCGA-EW-A1OW-01A-21R-A144-07
TCGA-GM-A2DB-01A-31R-A18M-07
TCGA-BH-A0H7-01A-13R-A056-07
TCGA-A7-A26E-01A-11R-A277-07
TCGA-A2-A0YM-01A-11R-A109-07
TCGA-AC-A4ZE-01A-11R-A41B-07
TCGA-C8-A12Y-01A-11R-A12D-07
TCGA-A7-A0DB-01A-11R-A277-07
TCGA-A1-A0SP-01A-11R-A084-07
TCGA-AR-A2LE-01A-11R-A180-07
TCGA-A7-A4SE-01A-11R-A266-07
TCGA-B6-A0WY-01A-11R-A109-07
TCGA-AO-A12F-01A-11R-A115-07
TCGA-B6-A0IH-01A-11R-A115-07
TCGA-E2-A1LA-01A-11R-A144-07
TCGA-S3-AA10-01A-21R-A41B-07
TCGA-BH-A0EI-01A-11R-A115-07
TCGA-A8-A08R-01A-11R-A034-07
TCGA-E2-A15K-01A-11R-A12P-07
TCGA-A2-A1FV-01A-11R-A13Q-07
TCGA-E2-A2P5-01A-11R-A19W-07
TCGA-BH-A18J-01A-11R-A12D-07
TCGA-D8-A1JD-01A-11R-A13Q-07
TCGA-AO-A1KQ-01A-11R-A13Q-07
TCGA-BH-A0HP-01A-12R-A084-07
TCGA-C8-A12O-01A-11R-A115-07
TCGA-A2-A0YD-01A-11R-A109-07
TCGA-B6-A0RL-01A-11R-A084-07
TCGA-BH-A0BD-01A-11R-A034-07
TCGA-LL-A440-01A-11R-A24H-07
TCGA-AO-A0JG-01A-31R-A084-07
TCGA-D8-A1JA-01A-11R-A13Q-07
TCGA-B6-A0RV-01A-11R-A084-07
TCGA-GM-A3XL-01A-11R-A22U-07
TCGA-BH-A0BG-01A-11R-A115-07
TCGA-A1-A0SG-01A-11R-A144-07
TCGA-E2-A15P-01A-11R-A115-07
TCGA-AO-A125-01A-11R-A10J-07
TCGA-E2-A106-01A-11R-A10J-07
TCGA-OL-A5D8-01A-11R-A27Q-07
TCGA-BH-A0B8-01A-21R-A056-07
TCGA-D8-A1JP-01A-11R-A13Q-07
TCGA-AC-A3W6-01A-12R-A22K-07
TCGA-AO-A0J2-01A-11R-A034-07
TCGA-S3-A6ZG-01A-22R-A32P-07
TCGA-AC-A23G-01A-11R-A213-07
TCGA-A8-A0A4-01A-11R-A00Z-07
TCGA-AO-A0J5-01A-11R-A034-07
TCGA-AO-A03T-01A-21R-A034-07
TCGA-E9-A1RG-01A-11R-A14D-07
TCGA-E2-A1L8-01A-11R-A13Q-07
TCGA-AR-A24S-01A-11R-A169-07
TCGA-E2-A14Y-01A-21R-A12D-07
TCGA-A2-A04X-01A-21R-A034-07
TCGA-E2-A574-01A-11R-A29R-07
TCGA-E9-A295-01A-11R-A16F-07
TCGA-A2-A0YJ-01A-11R-A109-07
TCGA-A2-A0YT-01A-11R-A109-07
TCGA-AC-A5XU-01A-11R-A28M-07
TCGA-BH-A0H3-01A-11R-A12P-07
TCGA-C8-A135-01A-11R-A115-07
TCGA-C8-A133-01A-32R-A12D-07
TCGA-AO-A03O-01A-11R-A00Z-07
TCGA-AO-A12H-01A-11R-A115-07
TCGA-E2-A14V-01A-11R-A12D-07
TCGA-AQ-A04L-01B-21R-A10J-07
TCGA-AN-A0XS-01A-22R-A109-07
TCGA-AO-A12C-01A-11R-A10J-07
TCGA-E2-A1LE-01A-12R-A19W-07
TCGA-D8-A1XJ-01A-11R-A14M-07
TCGA-AN-A0AL-01A-11R-A00Z-07
TCGA-B6-A0RN-01A-12R-A084-07
TCGA-A7-A5ZX-01A-12R-A29R-07
TCGA-E2-A14T-01A-11R-A115-07
TCGA-C8-A1HM-01A-12R-A137-07
TCGA-AN-A0FD-01A-11R-A034-07
TCGA-C8-A275-01A-21R-A16F-07
TCGA-A8-A07G-01A-11R-A034-07
TCGA-BH-A0E0-01A-11R-A056-07
TCGA-E2-A2P6-01A-11R-A19W-07
TCGA-XX-A89A-01A-11R-A36F-07
TCGA-A2-A0D3-01A-11R-A115-07
TCGA-E9-A1R3-01A-31R-A14M-07
TCGA-A2-A4S2-01A-12R-A266-07
TCGA-BH-A0E2-01A-11R-A056-07
TCGA-E2-A155-01A-11R-A12D-07
TCGA-A2-A04T-01A-21R-A034-07
TCGA-A2-A25E-01A-11R-A169-07
TCGA-B6-A0IM-01A-11R-A034-07
TCGA-E9-A3X8-01A-31R-A22U-07
TCGA-A2-A0CS-01A-11R-A115-07
TCGA-BH-A28Q-01A-11R-A16F-07
TCGA-AR-A1AH-01A-11R-A12D-07
TCGA-AR-A0TS-01A-11R-A115-07
TCGA-A7-A4SD-01A-11R-A266-07
TCGA-BH-A1FC-01A-11R-A13Q-07
TCGA-B6-A0WX-01A-11R-A109-07
TCGA-E2-A1IL-01A-11R-A14D-07
TCGA-AR-A2LO-01A-31R-A18M-07
TCGA-D8-A143-01A-11R-A115-07
TCGA-EW-A1PE-01A-11R-A144-07
TCGA-A8-A08X-01A-21R-A00Z-07
TCGA-A8-A09G-01A-21R-A00Z-07
TCGA-D8-A1JG-01B-11R-A13Q-07
TCGA-OL-A5RX-01A-11R-A28M-07
TCGA-AO-A0J3-01A-11R-A034-07
TCGA-AC-A2QH-01B-04R-A22O-07
TCGA-A8-A0A9-01A-11R-A00Z-07
TCGA-BH-A0AV-01A-31R-A115-07
TCGA-A2-A0YF-01A-21R-A109-07
TCGA-BH-A5J0-01A-11R-A27Q-07
TCGA-A8-A09X-01A-11R-A00Z-07
TCGA-A2-A0EU-01A-22R-A056-07
TCGA-E9-A249-01A-11R-A169-07
TCGA-E2-A1LG-01A-21R-A14M-07
TCGA-E2-A15O-01A-11R-A115-07
TCGA-A2-A3KC-01A-11R-A213-07
TCGA-PE-A5DD-01A-12R-A27Q-07
TCGA-A7-A26G-01A-21R-A169-07
TCGA-HN-A2OB-01A-21R-A27Q-07
TCGA-B6-A0WT-01A-11R-A109-07
TCGA-E2-A14X-01A-11R-A115-07
TCGA-BH-A1EV-01A-11R-A137-07
TCGA-A2-A0T2-01A-11R-A084-07
TCGA-A2-A0D2-01A-21R-A034-07
TCGA-BH-A18P-01A-11R-A12D-07
TCGA-B6-A0RU-01A-11R-A084-07
TCGA-E9-A1R2-01A-11R-A14D-07
TCGA-E2-A158-01A-11R-A12D-07
TCGA-D8-A27M-01A-11R-A16F-07
TCGA-C8-A3M7-01A-12R-A21T-07
TCGA-A8-A09N-01A-11R-A00Z-07
TCGA-BH-AB28-01A-31R-A41B-07
TCGA-D8-A145-01A-11R-A115-07
TCGA-A2-A04N-01A-11R-A115-07
TCGA-AC-A2BM-01A-11R-A21T-07
TCGA-EW-A1IZ-01A-11R-A13Q-07
TCGA-D8-A1XM-01A-21R-A14M-07
TCGA-AC-A8OS-01A-12R-A41B-07
TCGA-D8-A4Z1-01A-21R-A266-07
TCGA-AN-A0XO-01A-11R-A109-07
TCGA-AN-A049-01A-21R-A00Z-07
TCGA-AR-A2LR-01A-12R-A18M-07
TCGA-E2-A15I-01A-21R-A137-07
TCGA-A8-A09Z-01A-11R-A00Z-07
TCGA-EW-A6SD-01A-12R-A33J-07
TCGA-C8-A12T-01A-11R-A115-07
TCGA-AR-A0TZ-01A-12R-A084-07
TCGA-B6-A0X5-01A-21R-A109-07
TCGA-D8-A1XG-01A-11R-A14D-07
TCGA-AN-A0FT-01A-11R-A034-07
TCGA-BH-A0HI-01A-11R-A084-07
TCGA-AC-A23H-01A-11R-A157-07
TCGA-BH-A0HX-01A-21R-A056-07
TCGA-AN-A0FZ-01A-11R-A034-07
TCGA-E2-A10F-01A-11R-A10J-07
TCGA-A7-A13E-01A-11R-A12P-07
TCGA-A2-A3XY-01A-11R-A239-07
TCGA-AO-A126-01A-11R-A10J-07
TCGA-E9-A22H-01A-11R-A157-07
TCGA-E9-A1NI-01A-11R-A14D-07
TCGA-BH-A1ES-06A-12R-A24H-07
TCGA-A2-A0YL-01A-21R-A109-07
TCGA-E9-A1RA-01A-11R-A14D-07
TCGA-EW-A1PF-01A-11R-A144-07
TCGA-BH-A1FH-01A-12R-A13Q-07
TCGA-E9-A226-01A-21R-A157-07
TCGA-A2-A0EW-01A-21R-A115-07
TCGA-A2-A259-01A-11R-A16F-07
TCGA-E2-A1LS-01A-12R-A157-07
TCGA-A2-A0CY-01A-12R-A034-07
TCGA-A2-A0EP-01A-52R-A22U-07
TCGA-A8-A086-01A-11R-A00Z-07
TCGA-A7-A56D-01A-11R-A27Q-07
TCGA-AN-A0G0-01A-11R-A034-07
TCGA-A8-A095-01A-11R-A00Z-07
TCGA-E2-A14W-01A-11R-A12D-07
TCGA-B6-A0WS-01A-11R-A115-07
TCGA-BH-A0AY-01A-21R-A00Z-07
TCGA-EW-A6SA-01A-21R-A32P-07
TCGA-A2-A1FX-01A-11R-A13Q-07
TCGA-AR-A0U0-01A-11R-A109-07
TCGA-MS-A51U-01A-31R-A266-07
TCGA-A8-A09K-01A-11R-A00Z-07
TCGA-AN-A04C-01A-21R-A034-07
TCGA-A8-A09I-01A-22R-A034-07
TCGA-D8-A140-01A-11R-A115-07
TCGA-BH-A208-01A-11R-A157-07
TCGA-A8-A07W-01A-11R-A00Z-07
TCGA-D8-A1XU-01A-11R-A14M-07
TCGA-A2-A25D-01A-12R-A16F-07
TCGA-A7-A6VX-01A-12R-A33J-07
TCGA-C8-A273-01A-11R-A16F-07
TCGA-BH-A42U-01A-12R-A24H-07
TCGA-AR-A1AR-01A-31R-A137-07
TCGA-AR-A0U2-01A-11R-A109-07
TCGA-E2-A14Z-01A-11R-A115-07
TCGA-AR-A0TX-01A-11R-A084-07
TCGA-C8-A134-01A-11R-A115-07
TCGA-GM-A3NW-01A-21R-A22K-07
TCGA-D8-A3Z5-01A-41R-A24H-07
TCGA-A8-A07C-01A-11R-A034-07
TCGA-BH-A1F6-01A-11R-A13Q-07
TCGA-E9-A1N6-01A-11R-A144-07
TCGA-E9-A3QA-01A-61R-A22K-07
TCGA-LL-A740-01A-21R-A32P-07
TCGA-BH-A0C7-01B-11R-A115-07
TCGA-OL-A5DA-01A-11R-A27Q-07
TCGA-E2-A15C-01A-31R-A12D-07
TCGA-A1-A0SM-01A-11R-A084-07
TCGA-E2-A1B5-01A-21R-A12P-07
TCGA-OL-A5D6-01A-21R-A27Q-07
TCGA-AQ-A0Y5-01A-11R-A14M-07
TCGA-AR-A0U3-01A-11R-A109-07
TCGA-A2-A3XX-01A-21R-A239-07
TCGA-S3-AA17-01A-11R-A41B-07
TCGA-EW-A1PB-01A-11R-A144-07
TCGA-AC-A7VC-01A-11R-A352-07
TCGA-OL-A66K-01A-11R-A29R-07
TCGA-B6-A0IO-01A-11R-A034-07
TCGA-A8-A08A-01A-11R-A32Y-07

## Sheet: CESC
TCGA
TCGA-HM-A3JJ-11A-12R-A21T-07
TCGA-FU-A3EO-11A-13R-A213-07
TCGA-MY-A5BF-11A-11R-A26T-07
TCGA-FU-A57G-01A-11R-A26T-07
TCGA-EK-A2PI-01A-11R-A18M-07
TCGA-MA-AA43-01A-11R-A42T-07
TCGA-UC-A7PF-01A-11R-A352-07
TCGA-C5-A7CK-01A-11R-A32P-07
TCGA-VS-A9UB-01A-22R-A42T-07
TCGA-Q1-A5R3-01A-11R-A28H-07
TCGA-FU-A3TQ-01A-11R-A22U-07
TCGA-EK-A2H0-01A-11R-A180-07
TCGA-C5-A7UC-01A-11R-A352-07
TCGA-VS-A8EG-01A-11R-A36F-07
TCGA-FU-A3WB-01A-11R-A22U-07
TCGA-EA-A50E-01A-21R-A26T-07
TCGA-FU-A23L-01A-11R-A16R-07
TCGA-VS-A94W-01A-12R-A37O-07
TCGA-BI-A20A-01A-11R-A14Y-07
TCGA-VS-A8EH-01A-11R-A36F-07
TCGA-VS-A9UD-01A-11R-A42T-07
TCGA-EK-A2RE-01A-11R-A18M-07
TCGA-GH-A9DA-01A-21R-A37O-07
TCGA-VS-A9UQ-01A-21R-A42T-07
TCGA-Q1-A6DV-01A-11R-A32P-07
TCGA-VS-A957-01A-11R-A42T-07
TCGA-DS-A0VN-01A-21R-A10U-07
TCGA-IR-A3LH-01A-21R-A213-07
TCGA-VS-A8EK-01A-12R-A37O-07
TCGA-VS-A9UL-01A-11R-A42T-07
TCGA-C5-A1MJ-01A-11R-A14Y-07
TCGA-FU-A3HZ-01A-11R-A213-07
TCGA-DS-A7WH-01A-22R-A352-07
TCGA-Q1-A73P-01A-11R-A32P-07
TCGA-VS-A958-01A-11R-A42T-07
TCGA-JX-A3PZ-01A-11R-A32Y-07
TCGA-Q1-A73R-01A-11R-A33Z-07
TCGA-EA-A3QD-01A-32R-A22U-07
TCGA-EK-A3GK-01A-11R-A213-07
TCGA-EK-A2RJ-01A-11R-A18M-07
TCGA-C5-A7CM-01A-11R-A33Z-07
TCGA-C5-A1M6-01A-11R-A13Y-07
TCGA-ZJ-AAXU-01A-11R-A42T-07
TCGA-ZJ-A8QQ-01A-11R-A37O-07
TCGA-JW-AAVH-01A-11R-A38B-07
TCGA-IR-A3LB-01A-11R-A24H-07
TCGA-FU-A23K-01A-11R-A16R-07
TCGA-VS-A8EI-01A-11R-A37O-07
TCGA-VS-A94Z-01A-11R-A38B-07
TCGA-EA-A5ZF-01A-11R-A28H-07
TCGA-IR-A3L7-01A-21R-A213-07
TCGA-VS-A9V4-01A-12R-A42T-07
TCGA-VS-A8EJ-01A-11R-A37O-07
TCGA-MA-AA3Y-01A-11R-A38B-07
TCGA-MY-A5BE-01A-21R-A26T-07
TCGA-EA-A556-01A-11R-A26T-07
TCGA-DG-A2KM-01A-11R-A180-07
TCGA-EA-A78R-01A-11R-A32P-07
TCGA-VS-A9UY-01A-11R-A42T-07
TCGA-Q1-A6DT-01A-11R-A32P-07
TCGA-EK-A3GM-01A-11R-A213-07
TCGA-JW-A69B-01A-11R-A32P-07
TCGA-MA-AA3Z-01A-11R-A38B-07
TCGA-EA-A6QX-01A-12R-A33Z-07
TCGA-C5-A1BF-01B-11R-A13Y-07
TCGA-DS-A0VM-01A-11R-A10U-07
TCGA-VS-A94X-01A-11R-A38B-07
TCGA-JW-A5VL-01A-11R-A28H-07
TCGA-2W-A8YY-01A-11R-A37O-07
TCGA-Q1-A73Q-01A-21R-A32P-07
TCGA-ZJ-AAXA-01A-11R-A42T-07
TCGA-C5-A1BL-01A-11R-A13Y-07
TCGA-C5-A8XI-01A-11R-A37O-07
TCGA-VS-A8Q8-01A-11R-A37O-07
TCGA-DR-A0ZM-01A-12R-A10U-07
TCGA-EA-A3HT-01A-61R-A21T-07
TCGA-EK-A2H1-01A-11R-A180-07
TCGA-C5-A1BE-01B-11R-A13Y-07
TCGA-EK-A2R7-01A-11R-A18M-07
TCGA-VS-A8EB-01A-11R-A36F-07
TCGA-JX-A3Q8-01A-11R-A21T-07
TCGA-EA-A3HQ-01A-11R-A213-07
TCGA-IR-A3LI-01A-11R-A32Y-07
TCGA-C5-A2LX-01A-11R-A18M-07
TCGA-LP-A7HU-01A-11R-A33Z-07
TCGA-IR-A3LC-01A-11R-A213-07
TCGA-IR-A3LA-01A-11R-A22U-07
TCGA-ZJ-A8QR-01A-11R-A37O-07
TCGA-VS-A8EL-01A-11R-A37O-07
TCGA-VS-A9UH-01A-11R-A42T-07
TCGA-C5-A8XK-01A-11R-A37O-07
TCGA-EK-A3GJ-01A-21R-A213-07
TCGA-EA-A5O9-01A-11R-A28H-07
TCGA-ZJ-AB0H-01A-11R-A42T-07
TCGA-EA-A5FO-01A-21R-A28H-07
TCGA-C5-A8YR-01A-12R-A37O-07
TCGA-MA-AA41-01A-11R-A38B-07
TCGA-VS-A9U5-01A-11R-A42T-07
TCGA-ZJ-AAXF-01A-31R-A42T-07
TCGA-C5-A8YQ-01A-11R-A37O-07
TCGA-C5-A7X5-01A-11R-A36F-07
TCGA-C5-A1MP-01A-11R-A14Y-07
TCGA-VS-AA62-01A-11R-A42T-07
TCGA-EK-A2GZ-01A-11R-A180-07
TCGA-JW-A5VH-01A-11R-A28H-07
TCGA-VS-A9UT-01A-11R-A42T-07
TCGA-C5-A1ME-01A-11R-A13Y-07
TCGA-C5-A7XC-01A-11R-A38B-07
TCGA-ZJ-AAXI-01A-11R-A42T-07
TCGA-ZX-AA5X-01A-11R-A42T-07
TCGA-DS-A7WI-01A-12R-A352-07
TCGA-C5-A0TN-01A-21R-A14Y-07
TCGA-VS-A9UV-01A-11R-A42T-07
TCGA-EA-A3HU-01A-11R-A213-07
TCGA-C5-A7UI-01A-11R-A36F-07
TCGA-HM-A3JJ-01A-21R-A21T-07
TCGA-ZJ-AAXJ-01A-11R-A42T-07
TCGA-C5-A2LS-01A-22R-A22U-07
TCGA-VS-A9V3-01A-11R-A42T-07
TCGA-C5-A1M8-01A-21R-A13Y-07
TCGA-C5-A7CG-01A-11R-A32P-07
TCGA-VS-A9UP-01A-11R-A42T-07
TCGA-MU-A51Y-01A-11R-A26T-07
TCGA-VS-A9UJ-01A-11R-A42T-07
TCGA-VS-A9V0-01A-11R-A42T-07
TCGA-VS-A8QH-01A-11R-A37O-07
TCGA-EK-A2RO-01A-11R-A18M-07
TCGA-VS-A952-01A-11R-A38B-07
TCGA-VS-A9V2-01A-11R-A42T-07
TCGA-DS-A0VK-01A-21R-A10U-07
TCGA-EA-A4BA-01A-21R-A26T-07
TCGA-VS-A9UI-01A-11R-A42T-07
TCGA-UC-A7PG-06A-11R-A42S-07
TCGA-C5-A1MK-01A-11R-A14Y-07
TCGA-C5-A2LZ-01A-11R-A213-07
TCGA-EX-A1H6-01B-11R-A22U-07
TCGA-C5-A1BN-01B-11R-A14Y-07
TCGA-DG-A2KH-01A-21R-A22U-07
TCGA-FU-A3YQ-01A-11R-A22U-07
TCGA-C5-A1MQ-01A-11R-A14Y-07
TCGA-MA-AA3X-01A-22R-A42S-07
TCGA-C5-A1MF-01A-11R-A13Y-07
TCGA-MY-A913-01A-11R-A37O-07
TCGA-EX-A1H5-01A-31R-A13Y-07
TCGA-DR-A0ZL-01A-11R-A10U-07
TCGA-EK-A2RL-01A-11R-A18M-07
TCGA-VS-A9U7-01A-11R-A42T-07
TCGA-C5-A1BQ-01C-11R-A213-07
TCGA-EA-A44S-01A-12R-A26T-07
TCGA-DS-A1OD-01A-11R-A14Y-07
TCGA-LP-A4AU-01A-32R-A32Y-07
TCGA-EX-A449-01A-11R-A32Y-07
TCGA-JW-A852-01A-11R-A352-07
TCGA-EK-A2RM-01A-21R-A18M-07
TCGA-EA-A5ZD-01A-11R-A28H-07
TCGA-VS-A8Q9-01A-12R-A37O-07
TCGA-DS-A1OC-01A-11R-A14Y-07
TCGA-JX-A5QV-01A-22R-A28H-07
TCGA-C5-A7CO-01A-11R-A352-07
TCGA-EK-A2R9-01A-11R-A18M-07
TCGA-FU-A3HY-01A-11R-A21T-07
TCGA-C5-A1ML-01A-11R-A14Y-07
TCGA-C5-A7X8-01A-11R-A36F-07
TCGA-MU-A5YI-01A-11R-A32P-07
TCGA-EA-A439-01A-11R-A24H-07
TCGA-UC-A7PD-01A-11R-A352-07
TCGA-EA-A1QS-01A-61R-A22U-07
TCGA-FU-A5XV-01A-11R-A28H-07
TCGA-JW-A5VK-01A-11R-A28H-07
TCGA-ZJ-A8QO-01A-11R-A37O-07
TCGA-EK-A2RC-01A-11R-A18M-07
TCGA-EA-A3HS-01A-11R-A213-07
TCGA-EK-A2RN-01A-12R-A213-07
TCGA-EA-A3QE-01A-21R-A21T-07
TCGA-EK-A2IR-01A-11R-A180-07
TCGA-FU-A3EO-01A-11R-A213-07
TCGA-C5-A8YT-01A-11R-A37O-07
TCGA-C5-A1BM-01A-11R-A13Y-07
TCGA-PN-A8MA-01A-11R-A36F-07
TCGA-C5-A1MH-01A-11R-A14Y-07
TCGA-LP-A4AX-01A-12R-A24H-07
TCGA-EK-A2IP-01A-11R-A180-07
TCGA-JW-A5VG-01A-11R-A28H-07
TCGA-JW-A5VI-01A-11R-A28H-07
TCGA-MY-A5BD-01A-11R-A26T-07
TCGA-C5-A7UH-01A-11R-A352-07
TCGA-C5-A2M2-01A-21R-A18M-07
TCGA-ZJ-AAX4-01A-11R-A42T-07
TCGA-DS-A1OB-01A-11R-A14Y-07
TCGA-FU-A3NI-01A-11R-A21T-07
TCGA-EK-A2PK-01A-11R-A18M-07
TCGA-VS-A8QM-01A-11R-A37O-07
TCGA-VS-A9U6-01A-11R-A42T-07
TCGA-C5-A8XH-01A-11R-A37O-07
TCGA-EK-A2RB-01A-11R-A18M-07
TCGA-HG-A2PA-01A-11R-A213-07
TCGA-BI-A0VS-01A-11R-A10U-07
TCGA-IR-A3LK-01A-12R-A213-07
TCGA-VS-A9UM-01A-11R-A42T-07
TCGA-VS-A94Y-01A-11R-A38B-07
TCGA-DG-A2KK-01A-11R-A180-07
TCGA-DS-A1O9-01A-11R-A14Y-07
TCGA-C5-A902-01A-11R-A37O-07
TCGA-VS-A9V5-01A-11R-A42T-07
TCGA-Q1-A5R1-01A-11R-A28H-07
TCGA-FU-A2QG-01A-11R-A18M-07
TCGA-C5-A7UE-01A-11R-A33Z-07
TCGA-VS-A950-01A-11R-A42T-07
TCGA-VS-A9UR-01A-11R-A42T-07
TCGA-C5-A8ZZ-01A-11R-A37O-07
TCGA-RA-A741-01A-11R-A33Z-07
TCGA-DG-A2KJ-01A-11R-A32Y-07
TCGA-MA-AA42-01A-12R-A38B-07
TCGA-LP-A5U2-01A-11R-A28H-07
TCGA-FU-A40J-01A-11R-A24H-07
TCGA-VS-A9V1-01A-11R-A42T-07
TCGA-VS-A9UZ-01A-11R-A42T-07
TCGA-EK-A2PM-01A-11R-A18M-07
TCGA-Q1-A73O-01A-11R-A32P-07
TCGA-C5-A1M7-01A-11R-A13Y-07
TCGA-MA-AA3W-01A-11R-A38B-07
TCGA-VS-A9UC-01A-11R-A42T-07
TCGA-C5-A2LY-01A-31R-A18M-07
TCGA-C5-A8XJ-01A-11R-A37O-07
TCGA-C5-A905-01A-11R-A37O-07
TCGA-EX-A3L1-01A-11R-A32Y-07
TCGA-IR-A3LL-01A-11R-A213-07
TCGA-DS-A0VL-01A-21R-A10U-07
TCGA-LP-A4AV-01A-11R-A32Y-07
TCGA-C5-A1M5-01A-11R-A13Y-07
TCGA-C5-A1BK-01B-11R-A13Y-07
TCGA-EA-A97N-01A-11R-A38B-07
TCGA-R2-A69V-01A-11R-A32P-07
TCGA-LP-A5U3-01A-11R-A28H-07
TCGA-EA-A3Y4-01A-51R-A24H-07
TCGA-EX-A69M-01A-11R-A32P-07
TCGA-ZJ-AAXB-01A-11R-A42T-07
TCGA-EA-A5ZE-01A-11R-A28H-07
TCGA-DS-A1OA-01A-11R-A14Y-07
TCGA-Q1-A73S-01A-11R-A33Z-07
TCGA-JX-A3Q0-01A-11R-A32Y-07
TCGA-HM-A4S6-01A-11R-A26T-07
TCGA-C5-A1MI-01A-11R-A14Y-07
TCGA-LP-A4AW-01A-11R-A24H-07
TCGA-IR-A3LF-01A-21R-A22U-07
TCGA-ZJ-AAXD-01A-21R-A42T-07
TCGA-VS-A954-01A-11R-A38B-07
TCGA-DS-A3LQ-01A-21R-A21T-07
TCGA-EX-A69L-01A-11R-A32P-07
TCGA-Q1-A6DW-01A-11R-A32P-07
TCGA-EK-A2R8-01A-21R-A18M-07
TCGA-HM-A6W2-06A-22R-A33Z-07
TCGA-EK-A2PG-01A-11R-A18M-07
TCGA-EA-A1QT-01A-11R-A14Y-07
TCGA-C5-A901-01A-11R-A37O-07
TCGA-XS-A8TJ-01A-11R-A36F-07
TCGA-EA-A3HR-01A-11R-A213-07
TCGA-MU-A8JM-01A-11R-A36F-07
TCGA-C5-A1BJ-01A-11R-A13Y-07
TCGA-VS-A8QA-01A-11R-A37O-07
TCGA-DG-A2KL-01A-11R-A180-07
TCGA-UC-A7PI-01A-11R-A42S-07
TCGA-WL-A834-01A-11R-A352-07
TCGA-DS-A5RQ-01A-11R-A28H-07
TCGA-VS-A959-01A-11R-A42T-07
TCGA-C5-A7CH-01A-11R-A33Z-07
TCGA-HM-A6W2-01A-21R-A33Z-07
TCGA-C5-A7CL-01A-11R-A32P-07
TCGA-HM-A3JK-01A-11R-A32Y-07
TCGA-FU-A3TX-01A-11R-A22U-07
TCGA-MY-A5BF-01A-11R-A26T-07
TCGA-C5-A3HE-01A-21R-A22U-07
TCGA-VS-A8EC-01A-11R-A36F-07
TCGA-Q1-A5R2-01A-11R-A28H-07
TCGA-ZJ-AAXN-01A-11R-A42T-07
TCGA-EK-A2RA-01A-11R-A18M-07
TCGA-ZJ-AAXT-01A-11R-A42T-07
TCGA-C5-A2M1-01A-11R-A18M-07
TCGA-EA-A410-01A-11R-A32Y-07
TCGA-VS-A953-01A-11R-A38B-07
TCGA-EK-A2PL-01A-11R-A18M-07
TCGA-UC-A7PG-01A-11R-A42S-07
TCGA-C5-A2LT-01A-11R-A18M-07
TCGA-VS-A9UU-01A-11R-A42T-07
TCGA-VS-A9UO-01A-11R-A42T-07
TCGA-ZJ-AB0I-01A-11R-A42T-07
TCGA-C5-A907-01A-11R-A37O-07
TCGA-EA-A411-01A-11R-A24H-07
TCGA-DS-A7WF-01A-11R-A352-07
TCGA-EX-A8YF-01A-11R-A37O-07
TCGA-C5-A2LV-01A-11R-A18M-07
TCGA-EA-A43B-01A-81R-A32Y-07
TCGA-ZJ-AAX8-01A-11R-A42T-07
TCGA-EK-A3GN-01A-11R-A213-07
TCGA-VS-A8QF-01A-21R-A37O-07
TCGA-EK-A2RK-01A-11R-A18M-07
TCGA-C5-A3HL-01A-11R-A213-07
TCGA-FU-A770-01A-11R-A33Z-07
TCGA-VS-A8QC-01A-11R-A37O-07
TCGA-C5-A7X3-01A-11R-A352-07
TCGA-BI-A0VR-01A-11R-A10U-07
TCGA-C5-A1MN-01A-11R-A14Y-07
TCGA-C5-A3HD-01B-11R-A213-07
TCGA-4J-AA1J-01A-21R-A38B-07
TCGA-C5-A1BI-01B-11R-A13Y-07
TCGA-C5-A7CJ-01A-11R-A32P-07
TCGA-C5-A1M9-01A-11R-A13Y-07
TCGA-C5-A3HF-01A-11R-A213-07
TCGA-JW-A5VJ-01A-11R-A28H-07

## Sheet: CHOL
TCGA
TCGA-W5-AA2I-11A-11R-A41I-07
TCGA-W5-AA2R-11A-11R-A41I-07
TCGA-W5-AA2U-11A-11R-A41I-07
TCGA-W5-AA2Q-11A-11R-A41I-07
TCGA-ZU-A8S4-11A-11R-A41I-07
TCGA-W5-AA34-11A-11R-A41I-07
TCGA-W5-AA31-11A-11R-A41I-07
TCGA-W5-AA30-11A-11R-A41I-07
TCGA-W5-AA2X-11A-11R-A41I-07
TCGA-W5-AA2H-01A-31R-A41I-07
TCGA-W5-AA2T-01A-12R-A41I-07
TCGA-YR-A95A-01A-12R-A41I-07
TCGA-W5-AA31-01A-11R-A41I-07
TCGA-W5-AA2Z-01A-11R-A41I-07
TCGA-W5-AA2I-01A-32R-A41I-07
TCGA-W5-AA33-01A-11R-A41I-07
TCGA-3X-AAV9-01A-72R-A41I-07
TCGA-3X-AAVE-01A-11R-A41I-07
TCGA-WD-A7RX-01A-12R-A41I-07
TCGA-W5-AA2G-01A-11R-A41I-07
TCGA-ZH-A8Y2-01A-11R-A41I-07
TCGA-W5-AA2O-01A-11R-A41I-07
TCGA-ZD-A8I3-01A-11R-A41I-07
TCGA-W6-AA0S-01A-11R-A41I-07
TCGA-4G-AAZO-01A-12R-A41I-07
TCGA-ZH-A8Y6-01A-11R-A41I-07
TCGA-W5-AA39-01A-11R-A41I-07
TCGA-W5-AA2W-01A-11R-A41I-07
TCGA-W5-AA30-01A-31R-A41I-07
TCGA-W5-AA2R-01A-11R-A41I-07
TCGA-3X-AAVA-01A-11R-A41I-07
TCGA-W5-AA2Q-01A-11R-A41I-07
TCGA-W5-AA2X-01A-11R-A41I-07
TCGA-3X-AAVB-01A-31R-A41I-07
TCGA-ZH-A8Y8-01A-51R-A41I-07
TCGA-4G-AAZT-01A-11R-A41I-07
TCGA-W5-AA2U-01A-11R-A41I-07
TCGA-ZH-A8Y4-01A-11R-A41I-07
TCGA-3X-AAVC-01A-21R-A41I-07
TCGA-W5-AA36-01A-11R-A41I-07
TCGA-W5-AA34-01A-11R-A41I-07
TCGA-ZU-A8S4-01A-11R-A41I-07
TCGA-ZH-A8Y5-01A-11R-A41I-07
TCGA-W5-AA38-01A-11R-A41I-07
TCGA-ZH-A8Y1-01A-11R-A41I-07

## Sheet: COAD
TCGA
TCGA-A6-2686-11A-01R-A32Z-07
TCGA-AA-3489-11A-01R-1839-07
TCGA-AA-3496-11A-01R-1839-07
TCGA-AA-3662-11A-01R-1723-07
TCGA-AA-3534-11A-01R-A32Z-07
TCGA-AA-3522-11A-01R-A32Z-07
TCGA-AA-3518-11A-01R-1672-07
TCGA-AA-3697-11A-01R-1723-07
TCGA-A6-2680-11A-01R-A32Z-07
TCGA-AA-3531-11A-01R-A32Z-07
TCGA-AA-3517-11A-01R-A32Z-07
TCGA-AA-3712-11A-01R-1723-07
TCGA-A6-2678-11A-01R-A32Z-07
TCGA-A6-2675-11A-01R-1723-07
TCGA-AA-3520-11A-01R-A32Z-07
TCGA-A6-2679-11A-01R-A32Z-07
TCGA-A6-2685-11A-01R-A32Z-07
TCGA-AA-3527-11A-01R-A32Z-07
TCGA-AZ-6605-11A-01R-1839-07
TCGA-A6-5662-11A-01R-1653-07
TCGA-AZ-6600-11A-01R-1774-07
TCGA-A6-2684-11A-01R-A32Z-07
TCGA-AZ-6603-11A-02R-1839-07
TCGA-A6-5665-11A-01R-1653-07
TCGA-F4-6704-11A-01R-1839-07
TCGA-AA-3663-11A-01R-1723-07
TCGA-AA-3514-11A-01R-A32Z-07
TCGA-A6-5659-11A-01R-1653-07
TCGA-AA-3660-11A-01R-1723-07
TCGA-AA-3511-11A-01R-1839-07
TCGA-AA-3713-11A-01R-1723-07
TCGA-AZ-6601-11A-01R-1774-07
TCGA-AA-3655-11A-01R-1723-07
TCGA-A6-2671-11A-01R-A32Z-07
TCGA-A6-2683-11A-01R-A32Z-07
TCGA-AZ-6598-11A-01R-1774-07
TCGA-A6-5667-11A-01R-1723-07
TCGA-A6-2682-11A-01R-A32Z-07
TCGA-AA-3525-11A-01R-A32Z-07
TCGA-AA-3516-11A-01R-A32Z-07
TCGA-AZ-6599-11A-01R-1774-07
TCGA-D5-5537-01A-21R-1928-07
TCGA-QG-A5YV-01A-11R-A28H-07
TCGA-AA-3814-01A-01R-0905-07
TCGA-AA-3672-01A-01R-0905-07
TCGA-CM-5344-01A-21R-1723-07
TCGA-CM-4751-01A-02R-1839-07
TCGA-AA-3812-01A-01R-0905-07
TCGA-AA-3662-01A-01R-1723-07
TCGA-A6-3809-01A-01R-1022-07
TCGA-D5-5539-01A-01R-1653-07
TCGA-AA-A00J-01A-02R-A002-07
TCGA-CM-6680-01A-11R-1839-07
TCGA-D5-6533-01A-11R-1723-07
TCGA-AA-A02K-01A-03R-A32Y-07
TCGA-AA-3663-01A-01R-1723-07
TCGA-F4-6460-01A-11R-1774-07
TCGA-AA-A01C-01A-01R-A00A-07
TCGA-AA-3660-01A-01R-1723-07
TCGA-A6-3808-01A-01R-1022-07
TCGA-AA-3939-01A-01R-1022-07
TCGA-A6-4107-01A-02R-1410-07
TCGA-DM-A28C-01A-11R-A32Y-07
TCGA-F4-6704-01A-11R-1839-07
TCGA-AA-A02O-01A-21R-A16W-07
TCGA-AD-6890-01A-11R-1928-07
TCGA-G4-6302-01A-11R-1723-07
TCGA-G4-6309-01A-21R-1839-07
TCGA-AA-A00W-01A-01R-A002-07
TCGA-5M-AAT5-01A-21R-A41B-07
TCGA-AA-3930-01A-01R-1022-07
TCGA-A6-6781-01B-06R-A277-07
TCGA-A6-6780-01A-11R-A278-07
TCGA-AA-3864-01A-01R-1022-07
TCGA-DM-A28M-01A-12R-A16W-07
TCGA-G4-6321-01A-11R-1723-07
TCGA-AZ-6603-01A-11R-1839-07
TCGA-AA-A00F-01A-01R-A002-07
TCGA-DM-A1D9-01A-11R-A155-07
TCGA-A6-6138-01A-11R-1774-07
TCGA-NH-A8F7-06A-31R-A41B-07
TCGA-G4-6299-01A-11R-1774-07
TCGA-4T-AA8H-01A-11R-A41B-07
TCGA-CK-6751-01A-11R-1839-07
TCGA-D5-6539-01A-11R-1723-07
TCGA-AA-3982-01A-02R-1022-07
TCGA-G4-6297-01A-11R-1723-07
TCGA-DM-A1HA-01A-11R-A155-07
TCGA-G4-6315-01A-11R-1723-07
TCGA-F4-6459-01A-11R-1774-07
TCGA-CK-6746-01A-11R-1839-07
TCGA-AD-A5EJ-01A-11R-A28H-07
TCGA-AA-A00E-01A-01R-A002-07
TCGA-CA-5255-01A-11R-1839-07
TCGA-A6-A566-01A-11R-A28H-07
TCGA-AA-3970-01A-01R-1022-07
TCGA-CK-4947-01B-11R-1653-07
TCGA-WS-AB45-01A-11R-A41B-07
TCGA-D5-6922-01A-11R-1928-07
TCGA-AA-3875-01A-01R-0905-07
TCGA-AA-3552-01A-01R-0821-07
TCGA-AZ-4308-01A-01R-1410-07
TCGA-CM-6171-01A-11R-1653-07
TCGA-AA-A022-01A-21R-A16W-07
TCGA-AA-3534-01A-01R-0821-07
TCGA-AA-3971-01A-01R-1022-07
TCGA-A6-A5ZU-01A-11R-A28H-07
TCGA-AA-3870-01A-01R-1022-07
TCGA-AZ-6601-01A-11R-1774-07
TCGA-AA-3525-01A-02R-0826-07
TCGA-QG-A5Z2-01A-11R-A28H-07
TCGA-G4-6303-01A-11R-1774-07
TCGA-5M-AAT4-01A-11R-A41B-07
TCGA-G4-6322-01A-11R-1723-07
TCGA-AA-3688-01A-01R-0905-07
TCGA-AA-3549-01A-02R-0821-07
TCGA-CM-4746-01A-01R-1410-07
TCGA-DM-A28F-01A-11R-A32Y-07
TCGA-AA-3994-01A-01R-1113-07
TCGA-AD-5900-01A-11R-1653-07
TCGA-G4-6314-01A-11R-1723-07
TCGA-A6-2686-01A-01R-A32Z-07
TCGA-A6-2684-01A-01R-A278-07
TCGA-AA-3538-01A-01R-0821-07
TCGA-DM-A28E-01A-11R-A32Y-07
TCGA-AA-3811-01A-01R-1022-07
TCGA-G4-6294-01A-11R-1774-07
TCGA-A6-A567-01A-31R-A28H-07
TCGA-A6-2674-01A-02R-A278-07
TCGA-A6-5666-01A-01R-1653-07
TCGA-AD-6888-01A-11R-1928-07
TCGA-AA-3955-01A-02R-1022-07
TCGA-A6-2675-01A-02R-1723-07
TCGA-NH-A5IV-01A-42R-A37K-07
TCGA-AA-3710-01A-01R-1022-07
TCGA-DM-A1DA-01A-11R-A155-07
TCGA-D5-6931-01A-11R-1928-07
TCGA-D5-7000-01A-11R-A32Z-07
TCGA-AA-A01S-01A-21R-A083-07
TCGA-AA-A02Y-01A-43R-A32Y-07
TCGA-AA-3521-01A-01R-0821-07
TCGA-G4-6625-01A-21R-1774-07
TCGA-AZ-4614-01A-01R-1410-07
TCGA-AA-3666-01A-02R-0905-07
TCGA-AA-3556-01A-01R-0821-07
TCGA-A6-3810-01A-01R-A278-07
TCGA-A6-A565-01A-31R-A28H-07
TCGA-D5-6932-01A-11R-1928-07
TCGA-AA-3675-01A-02R-0905-07
TCGA-CA-6716-01A-11R-1839-07
TCGA-A6-2678-01A-01R-0821-07
TCGA-G4-6311-01A-11R-1723-07
TCGA-DM-A1D6-01A-21R-A155-07
TCGA-AY-5543-01A-01R-1653-07
TCGA-AA-3502-01A-01R-1410-07
TCGA-AA-A01P-01A-21R-A083-07
TCGA-AZ-4323-01A-21R-1839-07
TCGA-A6-6141-01A-11R-1774-07
TCGA-AA-A02W-01A-01R-A00A-07
TCGA-AA-A02R-01A-01R-A00A-07
TCGA-A6-2672-01A-01R-0826-07
TCGA-AA-3872-01A-01R-1022-07
TCGA-CM-6162-01A-11R-1653-07
TCGA-AU-6004-01A-11R-1723-07
TCGA-AA-A00K-01A-02R-A002-07
TCGA-AA-3678-01A-01R-0905-07
TCGA-A6-3809-01A-01R-A278-07
TCGA-AM-5820-01A-01R-1653-07
TCGA-A6-5664-01A-21R-1839-07
TCGA-A6-5657-01A-01R-A32Z-07
TCGA-A6-A56B-01A-31R-A28H-07
TCGA-AA-A01K-01A-01R-A00A-07
TCGA-F4-6806-01A-11R-1839-07
TCGA-AA-A01X-01A-21R-A083-07
TCGA-AA-3514-01A-02R-0821-07
TCGA-CM-6675-01A-11R-1839-07
TCGA-A6-6650-01A-11R-1774-07
TCGA-DM-A28H-01A-11R-A16W-07
TCGA-AA-A01R-01A-21R-A083-07
TCGA-A6-5656-01A-21R-1839-07
TCGA-QG-A5YX-01A-11R-A28H-07
TCGA-AA-3854-01A-01R-0905-07
TCGA-AA-3560-01A-01R-0821-07
TCGA-DM-A288-01A-11R-A16W-07
TCGA-A6-5659-01A-01R-1653-07
TCGA-A6-6780-01B-04R-A277-07
TCGA-CA-6718-01A-11R-1839-07
TCGA-AA-3495-01A-01R-1410-07
TCGA-D5-6530-01A-11R-1723-07
TCGA-D5-6534-01A-21R-1928-07
TCGA-DM-A28A-01A-21R-A32Y-07
TCGA-G4-6588-01A-11R-1774-07
TCGA-AA-3543-01A-01R-0826-07
TCGA-F4-6856-01A-11R-1928-07
TCGA-DM-A28G-01A-11R-A16W-07
TCGA-G4-6295-01A-11R-1723-07
TCGA-G4-6317-02A-11R-2066-07
TCGA-AD-6889-01A-11R-1928-07
TCGA-AA-A00U-01A-01R-A002-07
TCGA-AA-3855-01A-01R-1022-07
TCGA-NH-A6GB-01A-11R-A37K-07
TCGA-AA-A02J-01A-01R-A00A-07
TCGA-D5-6536-01A-11R-1723-07
TCGA-A6-2677-01B-02R-A277-07
TCGA-QG-A5YW-01A-11R-A28H-07
TCGA-CM-5348-01A-21R-1723-07
TCGA-AA-A00D-01A-01R-A002-07
TCGA-CA-5256-01A-01R-1410-07
TCGA-D5-6541-01A-11R-1723-07
TCGA-AY-A71X-01A-12R-A37K-07
TCGA-AD-6895-01A-11R-1928-07
TCGA-AA-3509-01A-01R-1410-07
TCGA-CA-6715-01A-21R-1839-07
TCGA-AA-3956-01A-02R-1022-07
TCGA-AA-3949-01A-01R-1022-07
TCGA-CK-5913-01A-11R-1653-07
TCGA-AZ-6608-01A-11R-1839-07
TCGA-AZ-6598-01A-11R-1774-07
TCGA-CM-6163-01A-11R-1653-07
TCGA-T9-A92H-01A-11R-A37K-07
TCGA-AA-3980-01A-02R-1022-07
TCGA-A6-6649-01A-11R-1774-07
TCGA-AA-3977-01A-01R-1022-07
TCGA-AA-3842-01A-01R-1022-07
TCGA-AA-3692-01A-01R-0905-07
TCGA-CK-5912-01A-11R-1653-07
TCGA-AA-A004-01A-01R-A00A-07
TCGA-A6-5656-01A-21R-A278-07
TCGA-G4-6323-01A-11R-1723-07
TCGA-AA-3530-01A-01R-1022-07
TCGA-CM-6170-01A-11R-1653-07
TCGA-AA-3516-01A-02R-0826-07
TCGA-A6-2671-01A-01R-1410-07
TCGA-AA-3972-01A-01R-1022-07
TCGA-DM-A1D8-01A-11R-A155-07
TCGA-G4-6628-01A-11R-1839-07
TCGA-AA-A01I-01A-02R-A089-07
TCGA-AA-3715-01A-01R-0905-07
TCGA-CM-6679-01A-11R-1839-07
TCGA-AA-3696-01A-01R-0905-07
TCGA-CM-6674-01A-11R-1839-07
TCGA-AD-6963-01A-11R-1928-07
TCGA-D5-6923-01A-11R-A32Z-07
TCGA-A6-2684-01C-08R-A277-07
TCGA-CM-6166-01A-11R-1653-07
TCGA-A6-5667-01A-21R-1723-07
TCGA-AA-3975-01A-01R-1022-07
TCGA-A6-2676-01A-01R-0826-07
TCGA-AZ-4315-01A-01R-1410-07
TCGA-CK-5915-01A-11R-1653-07
TCGA-NH-A6GC-01A-12R-A41B-07
TCGA-CM-5341-01A-01R-1410-07
TCGA-AA-3554-01A-01R-0826-07
TCGA-A6-5659-01B-04R-A277-07
TCGA-AA-3986-01A-02R-1022-07
TCGA-AA-3852-01A-01R-0905-07
TCGA-AA-A02E-01A-01R-A00A-07
TCGA-AA-3562-01A-02R-0821-07
TCGA-AA-3527-01A-01R-0821-07
TCGA-A6-5661-01B-05R-2302-07
TCGA-AA-3667-01A-01R-0905-07
TCGA-A6-2674-01A-02R-0821-07
TCGA-CK-6748-01A-11R-1839-07
TCGA-CK-4950-01A-01R-1723-07
TCGA-CK-4951-01A-01R-1410-07
TCGA-AA-3848-01A-01R-0905-07
TCGA-AA-3544-01A-01R-1873-07
TCGA-AA-3548-01A-01R-1873-07
TCGA-CM-6168-01A-11R-1653-07
TCGA-RU-A8FL-01A-11R-A37K-07
TCGA-AA-3952-01A-01R-1022-07
TCGA-AY-4070-01A-01R-1113-07
TCGA-AA-3984-01A-02R-1022-07
TCGA-AA-A010-01A-01R-A089-07
TCGA-CM-6169-01A-11R-1653-07
TCGA-AA-3712-01A-21R-1723-07
TCGA-AA-A03F-01A-11R-A16W-07
TCGA-AA-3510-01A-01R-1410-07
TCGA-G4-6298-01A-11R-1723-07
TCGA-AA-3496-01A-21R-1839-07
TCGA-DM-A280-01A-12R-A16W-07
TCGA-AA-A00R-01A-01R-A002-07
TCGA-AA-A00Q-01A-01R-A002-07
TCGA-A6-3810-01A-01R-1022-07
TCGA-AA-3950-01A-02R-1022-07
TCGA-CM-4743-01A-01R-1723-07
TCGA-AA-A024-01A-02R-A00A-07
TCGA-AA-3506-01A-01R-1410-07
TCGA-AY-6196-01A-11R-1723-07
TCGA-A6-2679-01A-02R-1410-07
TCGA-CM-6165-01A-11R-1653-07
TCGA-AA-3989-01A-01R-1022-07
TCGA-D5-6540-01A-11R-1723-07
TCGA-G4-6320-01A-11R-1723-07
TCGA-G4-6306-01A-11R-1774-07
TCGA-AA-3681-01A-01R-0905-07
TCGA-A6-5661-01A-01R-1653-07
TCGA-DM-A1D0-01A-11R-A155-07
TCGA-A6-3810-01B-04R-A277-07
TCGA-NH-A50U-01A-33R-A37K-07
TCGA-F4-6461-01A-11R-1774-07
TCGA-AA-3520-01A-01R-0821-07
TCGA-AA-3941-01A-01R-1022-07
TCGA-AA-3862-01A-01R-1022-07
TCGA-AA-A01Z-01A-11R-A083-07
TCGA-AA-A01F-01A-01R-A002-07
TCGA-AA-A00O-01A-02R-A089-07
TCGA-AA-3877-01A-01R-1022-07
TCGA-AA-3531-01A-01R-0821-07
TCGA-F4-6463-01A-11R-1723-07
TCGA-F4-6854-01A-11R-1928-07
TCGA-CM-6676-01A-11R-1839-07
TCGA-A6-2672-01B-03R-2302-07
TCGA-D5-6529-01A-11R-1774-07
TCGA-AA-3831-01A-01R-0905-07
TCGA-CM-5861-01A-01R-1653-07
TCGA-AA-3844-01A-01R-1022-07
TCGA-AY-4071-01A-01R-1113-07
TCGA-G4-6317-01A-11R-1723-07
TCGA-AA-3815-01A-01R-1022-07
TCGA-A6-6781-01A-22R-1928-07
TCGA-AA-A029-01A-01R-A00A-07
TCGA-CM-6164-01A-11R-1653-07
TCGA-AA-3866-01A-01R-1022-07
TCGA-AA-3693-01A-01R-0905-07
TCGA-DM-A1D7-01A-11R-A155-07
TCGA-D5-6531-01A-11R-1723-07
TCGA-D5-6928-01A-11R-1928-07
TCGA-NH-A50T-01A-11R-A28H-07
TCGA-AA-A00L-01A-01R-A002-07
TCGA-AA-3489-01A-21R-1839-07
TCGA-CM-5349-01A-21R-1723-07
TCGA-AA-3673-01A-01R-0905-07
TCGA-AZ-6599-01A-11R-1774-07
TCGA-NH-A8F8-01A-72R-A41B-07
TCGA-AA-A01Q-01A-01R-A002-07
TCGA-A6-2680-01A-01R-1410-07
TCGA-A6-5659-01A-01R-A278-07
TCGA-AZ-4615-01A-01R-1410-07
TCGA-CK-5916-01A-11R-1653-07
TCGA-A6-6652-01A-11R-1774-07
TCGA-CM-6161-01A-11R-1653-07
TCGA-CA-6719-01A-11R-1839-07
TCGA-DM-A28K-01A-21R-A32Y-07
TCGA-AA-3655-01A-02R-1723-07
TCGA-D5-5538-01A-01R-1653-07
TCGA-NH-A6GA-01A-11R-A37K-07
TCGA-A6-6781-01A-22R-A278-07
TCGA-A6-6654-01A-21R-1839-07
TCGA-F4-6569-01A-11R-1774-07
TCGA-AZ-4313-01A-01R-1410-07
TCGA-CA-6717-01A-11R-1839-07
TCGA-AA-3494-01A-01R-1410-07
TCGA-CM-4752-01A-01R-1410-07
TCGA-CM-5863-01A-21R-1839-07
TCGA-F4-6703-01A-11R-1839-07
TCGA-A6-4105-01A-02R-1774-07
TCGA-AD-6965-01A-11R-1928-07
TCGA-CM-4748-01A-01R-1410-07
TCGA-DM-A282-01A-12R-A16W-07
TCGA-F4-6807-01A-11R-1839-07
TCGA-AA-3837-01A-01R-0905-07
TCGA-AA-A01V-01A-23R-A083-07
TCGA-AA-3517-01A-01R-0821-07
TCGA-G4-6307-01A-11R-1723-07
TCGA-AY-6197-01A-11R-1723-07
TCGA-AZ-5403-01A-01R-1653-07
TCGA-4N-A93T-01A-11R-A37K-07
TCGA-AA-3833-01A-01R-0905-07
TCGA-CK-6747-01A-11R-1839-07
TCGA-AA-3492-01A-01R-1410-07
TCGA-CM-5864-01A-01R-1653-07
TCGA-AA-A00A-01A-01R-A002-07
TCGA-AA-3841-01A-01R-0905-07
TCGA-AA-3713-01A-21R-1723-07
TCGA-AA-A00N-01A-02R-A00A-07
TCGA-AA-3819-01A-01R-0905-07
TCGA-CM-6677-01A-11R-1839-07
TCGA-AA-3845-01A-01R-1022-07
TCGA-F4-6808-01A-11R-1839-07
TCGA-AA-A02H-01A-01R-A089-07
TCGA-AZ-4616-01A-21R-1839-07
TCGA-AA-3519-01A-02R-0821-07
TCGA-D5-6926-01A-11R-1928-07
TCGA-CM-5868-01A-01R-1653-07
TCGA-A6-3807-01A-01R-1022-07
TCGA-AZ-6605-01A-11R-1839-07
TCGA-F4-6570-01A-11R-1774-07
TCGA-AA-3858-01A-01R-0905-07
TCGA-DM-A1D4-01A-21R-A155-07
TCGA-D5-5540-01A-01R-1653-07
TCGA-DM-A1DB-01A-11R-A155-07
TCGA-CA-5797-01A-01R-1653-07
TCGA-AA-3869-01A-01R-1022-07
TCGA-D5-6532-01A-11R-1723-07
TCGA-AA-3684-01A-02R-0905-07
TCGA-G4-6627-01A-11R-1774-07
TCGA-A6-2681-01A-01R-1410-07
TCGA-A6-6140-01A-11R-1774-07
TCGA-D5-6538-01A-11R-1723-07
TCGA-5M-AAT6-01A-11R-A41B-07
TCGA-AA-3968-01A-01R-1022-07
TCGA-NH-A50V-01A-11R-A28H-07
TCGA-A6-2674-01B-04R-A277-07
TCGA-AU-3779-01A-01R-1723-07
TCGA-CM-5862-01A-01R-1653-07
TCGA-A6-5662-01A-01R-1653-07
TCGA-A6-6650-01B-02R-A277-07
TCGA-DM-A285-01A-11R-A16W-07
TCGA-AA-3532-01A-01R-0821-07
TCGA-G4-6586-01A-11R-1774-07
TCGA-SS-A7HO-01A-21R-A37K-07
TCGA-5M-AATA-01A-31R-A41B-07
TCGA-DM-A1HB-01A-21R-A180-07
TCGA-A6-6780-01A-11R-1839-07
TCGA-F4-6805-01A-11R-1839-07
TCGA-A6-2677-01A-01R-0821-07
TCGA-CM-6167-01A-11R-1653-07
TCGA-AA-3522-01A-01R-0821-07
TCGA-AA-3860-01A-02R-0905-07
TCGA-AA-A01T-01A-21R-A16W-07
TCGA-AD-6548-01A-11R-1839-07
TCGA-G4-6310-01A-11R-1723-07
TCGA-A6-5656-01B-02R-A277-07
TCGA-A6-5665-01B-03R-2302-07
TCGA-A6-6653-01A-11R-1774-07
TCGA-AZ-6600-01A-11R-1774-07
TCGA-AA-3555-01A-01R-0821-07
TCGA-AA-A02F-01A-01R-A089-07
TCGA-CM-6678-01A-11R-1839-07
TCGA-AD-A5EK-01A-11R-A28H-07
TCGA-DM-A0XD-01A-12R-A155-07
TCGA-AA-3846-01A-01R-1022-07
TCGA-F4-6855-01A-11R-1928-07
TCGA-AA-3867-01A-01R-1022-07
TCGA-AA-3664-01A-01R-0905-07
TCGA-AM-5821-01A-01R-1653-07
TCGA-AA-3680-01A-01R-0905-07
TCGA-A6-2685-01A-01R-1410-07
TCGA-AY-6386-01A-21R-1723-07
TCGA-CM-6172-01A-11R-1653-07
TCGA-A6-6782-01A-11R-1839-07
TCGA-AA-A03J-01A-21R-A16W-07
TCGA-A6-6648-01A-11R-1774-07
TCGA-AD-6964-01A-11R-1928-07
TCGA-CK-4952-01A-01R-1723-07
TCGA-AA-3818-01A-01R-0905-07
TCGA-CM-4747-01A-01R-1410-07
TCGA-NH-A8F7-01A-11R-A41B-07
TCGA-AA-3679-01A-02R-0905-07
TCGA-AA-3861-01A-01R-1022-07
TCGA-3L-AA1B-01A-11R-A37K-07
TCGA-CA-5796-01A-01R-1653-07
TCGA-AA-3697-01A-01R-1723-07
TCGA-D5-6898-01A-11R-1928-07
TCGA-D5-6924-01A-11R-1928-07
TCGA-CA-5254-01A-21R-1839-07
TCGA-AA-3526-01A-02R-A32Z-07
TCGA-D5-5541-01A-01R-1653-07
TCGA-D5-6929-01A-31R-1928-07
TCGA-AD-6901-01A-11R-1928-07
TCGA-AA-3524-01A-02R-0821-07
TCGA-A6-2683-01A-01R-0821-07
TCGA-A6-3809-01B-04R-A277-07
TCGA-AY-A54L-01A-11R-A28H-07
TCGA-AA-A017-01A-01R-A00A-07
TCGA-AA-A01G-01A-01R-A002-07
TCGA-AA-3856-01A-01R-0905-07
TCGA-AA-3850-01A-01R-1022-07
TCGA-D5-6537-01A-11R-1723-07
TCGA-AA-3851-01A-01R-1022-07
TCGA-A6-5665-01A-01R-1653-07
TCGA-D5-6920-01A-11R-1928-07
TCGA-CM-4744-01A-01R-A32Z-07
TCGA-AA-3553-01A-01R-0821-07
TCGA-F4-6809-01A-11R-1839-07
TCGA-AA-3685-01A-02R-A32Z-07
TCGA-D5-6535-01A-11R-1723-07
TCGA-CK-5914-01A-11R-1653-07
TCGA-AD-6899-01A-11R-1928-07
TCGA-AY-A8YK-01A-11R-A41B-07
TCGA-AA-3542-01A-02R-1873-07
TCGA-AA-3529-01A-02R-0821-07
TCGA-AA-3947-01A-01R-1022-07
TCGA-5M-AATE-01A-11R-A41B-07
TCGA-G4-6626-01A-11R-1774-07
TCGA-A6-6650-01A-11R-A278-07
TCGA-A6-2684-01A-01R-1410-07
TCGA-AA-3979-01A-01R-1022-07
TCGA-A6-5660-01A-01R-1653-07
TCGA-AA-3511-01A-21R-1839-07
TCGA-AZ-5407-01A-01R-1723-07
TCGA-A6-2682-01A-01R-1410-07
TCGA-AA-3561-01A-01R-0821-07
TCGA-AA-3821-01A-01R-1022-07
TCGA-G4-6304-01A-11R-1928-07
TCGA-DM-A0XF-01A-11R-A155-07
TCGA-CK-4948-01B-11R-1653-07
TCGA-A6-6651-01A-21R-1839-07
TCGA-AA-A00Z-01A-01R-A002-07
TCGA-D5-6930-01A-11R-1928-07
TCGA-CM-5860-01A-01R-1653-07
TCGA-AA-3518-01A-02R-0826-07
TCGA-A6-6137-01A-11R-1774-07
TCGA-AZ-6606-01A-11R-1839-07
TCGA-AY-A69D-01A-11R-A37K-07
TCGA-G4-6293-01A-11R-1723-07
TCGA-AA-3973-01A-01R-1022-07
TCGA-QL-A97D-01A-12R-A41B-07
TCGA-AZ-6607-01A-11R-1839-07
TCGA-A6-6142-01A-11R-1774-07
TCGA-D5-6927-01A-21R-1928-07
TCGA-DM-A0X9-01A-11R-A155-07
TCGA-AA-3966-01A-01R-1113-07

## Sheet: DLBC
TCGA	GTEx
TCGA-GS-A9U3-01A-11R-A39D-07	GTEX-VJYA-0005-SM-3P5ZD
TCGA-GS-A9TY-01A-11R-A39D-07	GTEX-POMQ-0006-SM-5SI7D
TCGA-RQ-A6JB-01A-11R-A31O-07	GTEX-1399Q-0005-SM-5NQAG
TCGA-GR-A4D5-01A-11R-A31O-07	GTEX-ZPIC-0005-SM-4WWEB
TCGA-FF-A7CW-01A-11R-A38C-07	GTEX-WHSB-0005-SM-3LK7C
TCGA-FM-8000-01A-11R-2213-07	GTEX-POYW-0006-SM-2XCF4
TCGA-GS-A9TU-01A-11R-A38C-07	GTEX-RU1J-0006-SM-2TF6M
TCGA-GR-7353-01A-11R-2213-07	GTEX-XMD2-0006-SM-4WWEG
TCGA-GR-7351-01A-11R-2213-07	GTEX-YBZK-0005-SM-59HKG
TCGA-GR-A4D9-01B-11R-A31O-07	GTEX-Q2AG-0005-SM-5SI7F
TCGA-GR-A4D6-01A-11R-A31O-07	GTEX-132AR-0006-SM-5NQ7N
TCGA-FA-A6HO-01A-11R-A31O-07	GTEX-13OVK-0006-SM-5O9B7
TCGA-GS-A9U4-01A-11R-A39D-07	GTEX-X4LF-0006-SM-3NMCO
TCGA-FA-A4BB-01A-11R-A31O-07	GTEX-OXRL-0005-SM-3LK6A
TCGA-FF-8062-01A-11R-2213-07	GTEX-1497J-0005-SM-5NQBD
TCGA-G8-6914-01A-11R-2213-07	GTEX-Q2AI-0006-SM-2I3FG
TCGA-FA-A4XK-01A-11R-A31O-07	GTEX-P4PP-0005-SM-2HMKX
TCGA-FF-8047-01A-11R-2213-07	GTEX-XBED-0006-SM-47JXO
TCGA-G8-6324-01A-11R-2213-07	GTEX-13OVG-0005-SM-5P9HA
TCGA-G8-6907-01A-11R-2213-07	GTEX-11EQ8-0006-SM-5P9HJ
TCGA-FF-8041-01A-11R-2213-07	GTEX-131XH-0006-SM-5O98V
TCGA-G8-6326-01A-11R-2213-07	GTEX-14BIL-0006-SM-5N9F2
TCGA-FA-A82F-01A-11R-A38C-07	GTEX-NPJ8-0007-SM-26GMF
TCGA-FF-8042-01A-11R-2213-07	GTEX-11DXX-0005-SM-5NQ8B
TCGA-RQ-A68N-01A-11R-A31O-07	GTEX-11O72-0006-SM-5O9DB
TCGA-FF-8061-01A-11R-2213-07	GTEX-ZVT4-0006-SM-57WB8
TCGA-GS-A9TX-01A-11R-A38C-07	GTEX-OHPM-0006-SM-2HMKU
TCGA-G8-6909-01A-11R-2213-07	GTEX-ZXES-0005-SM-57WCB
TCGA-GS-A9TV-01A-11R-A38C-07	GTEX-P4PQ-0005-SM-2HMKJ
TCGA-FF-A7CX-01A-12R-A38C-07	GTEX-1211K-0006-SM-5MR53
TCGA-GS-A9TT-01A-11R-A38C-07	GTEX-14A5I-0005-SM-5N9FU
TCGA-GS-A9TZ-01A-11R-A39D-07	GTEX-P44G-0006-SM-2TC6A
TCGA-GS-A9TQ-01A-11R-A38C-07	GTEX-QDVJ-0005-SM-2TC5X
TCGA-FF-8046-01A-11R-2213-07	GTEX-T6MO-0006-SM-32QOU
TCGA-FF-A7CQ-01A-11R-A38C-07	GTEX-11UD2-0005-SM-5NQ9B
TCGA-FA-A6HN-01A-11R-A31O-07	GTEX-TMZS-0006-SM-3DB8G
TCGA-FA-8693-01A-11R-2404-07	GTEX-X88G-0006-SM-47JX5
TCGA-G8-6906-01A-11R-2213-07	GTEX-11GSP-0006-SM-5N9EL
TCGA-GR-A4D4-01A-11R-A31O-07	GTEX-14DAR-0006-SM-5N9GC
TCGA-FA-A86F-01A-11R-A38C-07	GTEX-Y111-0006-SM-4SOIO
TCGA-FA-A7DS-01A-11R-A38C-07	GTEX-QMR6-0005-SM-32PKY
TCGA-RQ-AAAT-01A-11R-A39D-07	GTEX-X638-0005-SM-47JX6
TCGA-GS-A9TW-01A-11R-A38C-07	GTEX-1314G-0005-SM-5NQ9O
TCGA-FF-A7CR-01A-11R-A38C-07	GTEX-N7MT-0007-SM-3GACQ
TCGA-FA-A7Q1-01A-11R-A38C-07	GTEX-12584-0005-SM-5N9GM
TCGA-G8-6325-01A-11R-2213-07	GTEX-N7MS-0007-SM-2D7W1
TCGA-FF-8043-01A-11R-2213-07	GTEX-Y3IK-0005-SM-4WWDE
TCGA-VB-A8QN-01A-11R-A38C-07	GTEX-WRHU-0006-SM-3MJF6
	GTEX-R53T-0005-SM-3GADK
	GTEX-12126-0006-SM-5O9B8
	GTEX-PWCY-0005-SM-2I3E2
	GTEX-13CF3-0006-SM-5N9ED
	GTEX-PW2O-0006-SM-2I3DV
	GTEX-13FTW-0005-SM-5LZVZ
	GTEX-PLZ6-0006-SM-33HBZ
	GTEX-11ZTT-0006-SM-5N9FX
	GTEX-ZLV1-0005-SM-4WWAP
	GTEX-ZVP2-0005-SM-51MRK
	GTEX-132NY-0005-SM-5O9AC
	GTEX-TMKS-0005-SM-33OV7
	GTEX-R45C-0006-SM-3GAD6
	GTEX-XPT6-0006-SM-4B66Q
	GTEX-139D8-0006-SM-5LZX8
	GTEX-WVLH-0006-SM-3MJF7
	GTEX-XGQ4-0005-SM-4AT5U
	GTEX-PLZ5-0006-SM-5S2W5
	GTEX-ZF29-0006-SM-4WKGQ
	GTEX-S341-0006-SM-3NM8D
	GTEX-14DAQ-0005-SM-5NQ7B
	GTEX-13FTX-0005-SM-5N9F6
	GTEX-Y8E4-0006-SM-4V6EW
	GTEX-14ABY-0005-SM-5O99U
	GTEX-OHPK-0006-SM-2HMKH
	GTEX-ZVTK-0006-SM-57WBK
	GTEX-12WSN-0006-SM-5NQAP
	GTEX-TKQ2-0006-SM-33HBH
	GTEX-WYBS-0005-SM-4ONDR
	GTEX-11TUW-0006-SM-5LZW2
	GTEX-11ILO-0006-SM-5LZWE
	GTEX-14E6C-0005-SM-5O98N
	GTEX-14BIN-0005-SM-5N9FE
	GTEX-11EQ9-0006-SM-5LUB6
	GTEX-WK11-0006-SM-3NB3J
	GTEX-ZC5H-0005-SM-4WAXM
	GTEX-WOFL-0006-SM-3TW8K
	GTEX-P4QS-0005-SM-2I3EY
	GTEX-REY6-0005-SM-2TF54
	GTEX-12WSH-0005-SM-5NQ9P
	GTEX-11NV4-0005-SM-5N9EX
	GTEX-13CIG-0006-SM-5P9HF
	GTEX-PWN1-0006-SM-2S1NG
	GTEX-1192X-0005-SM-5NQC3
	GTEX-139TT-0006-SM-5O9CG
	GTEX-ZVE2-0006-SM-51MRW
	GTEX-ZDXO-0006-SM-4WKGF
	GTEX-Y9LG-0006-SM-4VBRK
	GTEX-139T6-0006-SM-5LU92
	GTEX-XUW1-0005-SM-4BOQ7
	GTEX-WFON-0005-SM-3NMC9
	GTEX-Y8DK-0005-SM-4RGNR
	GTEX-12WSI-0005-SM-5O99K
	GTEX-XOTO-0006-SM-4B64T
	GTEX-11PRG-0005-SM-5NQ6X
	GTEX-ZVZP-0006-SM-51MSW
	GTEX-14B4R-0006-SM-5O9A7
	GTEX-113JC-0006-SM-5O997
	GTEX-RVPU-0005-SM-2TF6L
	GTEX-11DXY-0006-SM-5NQ8N
	GTEX-R55F-0005-SM-2TF4W
	GTEX-11DXZ-0006-SM-5LZZH
	GTEX-ZF28-0005-SM-4WKH3
	GTEX-13VXT-0005-SM-5N9F3
	GTEX-POMQ-0006-SM-33HBY
	GTEX-XQ8I-0006-SM-4BOQ5
	GTEX-N7MS-0007-SM-26GME
	GTEX-N7MS-0007-SM-26GMV
	GTEX-QCQG-0006-SM-5SI8M
	GTEX-14E6D-0005-SM-5N9D7
	GTEX-RNOR-0005-SM-2TF4Z
	GTEX-12C56-0006-SM-5N9E9
	GTEX-Y5V5-0006-SM-4V6FE
	GTEX-Z93S-0005-SM-4RGLW
	GTEX-12WSG-0005-SM-5NQA2
	GTEX-ZDYS-0002-SM-4WKGR
	GTEX-NPJ8-0007-SM-26GMW
	GTEX-XBEC-0006-SM-4AT5T
	GTEX-117XS-0005-SM-5PNU6
	GTEX-ZG7Y-0006-SM-4WWEA
	GTEX-13S7M-0005-SM-5NQ76
	GTEX-14ICL-0006-SM-5SIAB
	GTEX-TML8-0005-SM-32QPA
	GTEX-NPJ7-0006-SM-3GACR
	GTEX-ZTPG-0006-SM-4YCFG
	GTEX-RU72-0006-SM-2TF65
	GTEX-132QS-0005-SM-5LZXK
	GTEX-W5WG-0006-SM-3GIJT
	GTEX-13U4I-0006-SM-5N9CI
	GTEX-U4B1-0006-SM-3DB8E
	GTEX-11ZTS-0005-SM-5NQ8A
	GTEX-11WQK-0005-SM-5O9AV
	GTEX-13W3W-0005-SM-5SI9Y
	GTEX-RM2N-0006-SM-2TF5H
	GTEX-11EMC-0006-SM-5O9DN
	GTEX-OIZI-0005-SM-2XCED
	GTEX-R55E-0006-SM-2TC5G
	GTEX-X4XY-0006-SM-46MV2
	GTEX-R55D-0006-SM-3GIJS
	GTEX-11EM3-0005-SM-5N9DK
	GTEX-ZTSS-0005-SM-4YCDR
	GTEX-YECK-0005-SM-4W217
	GTEX-QVJO-0006-SM-2S1RC
	GTEX-132Q8-0006-SM-5NQA4
	GTEX-13PLJ-0005-SM-5NQ99
	GTEX-1212Z-0006-SM-5NQ8M
	GTEX-WZTO-0006-SM-3NM9T
	GTEX-11LCK-0005-SM-5O98U
	GTEX-OOBJ-0006-SM-2I3F4
	GTEX-XUZC-0005-SM-4BOQ8
	GTEX-11GSO-0005-SM-5O9CA
	GTEX-ZXG5-0005-SM-57WCN
	GTEX-X15G-0005-SM-3NMDA
	GTEX-ZUA1-0005-SM-4YCEV
	GTEX-11DYG-0006-SM-5NQB2
	GTEX-XXEK-0005-SM-4BRWJ
	GTEX-12WSB-0006-SM-5O998
	GTEX-U412-0006-SM-3DB8J
	GTEX-QLQ7-0005-SM-2S1QP
	GTEX-11NSD-0005-SM-5LZZ5
	GTEX-13S86-0005-SM-5NQ7I
	GTEX-SE5C-0006-SM-4BRW5
	GTEX-131YS-0005-SM-5NQAS
	GTEX-14BMU-0006-SM-5MR3T
	GTEX-X4EP-0005-SM-3P5ZE
	GTEX-ZPCL-0006-SM-4WWAS
	GTEX-U3ZG-0006-SM-47JWX
	GTEX-13113-0006-SM-5NQ7X
	GTEX-11WQC-0006-SM-5LZVP
	GTEX-YFCO-0005-SM-4W1ZI
	GTEX-TSE9-0005-SM-4DXUF
	GTEX-131XF-0006-SM-5P9HK
	GTEX-O5YT-0007-SM-32PK7
	GTEX-RVPV-0006-SM-2TF6Q
	GTEX-14E1K-0006-SM-5N9DY
	GTEX-S4Q7-0006-SM-3K2AT
	GTEX-PWOO-0006-SM-2I3E3
	GTEX-ZV68-0006-SM-4YCEJ
	GTEX-ZE9C-0006-SM-4WKG2
	GTEX-11ZUS-0006-SM-5O9AJ
	GTEX-14E7W-0006-SM-5N9GG
	GTEX-WYVS-0006-SM-3NMA7
	GTEX-Y8E5-0006-SM-47JWQ
	GTEX-1399S-0006-SM-5NQ7U
	GTEX-ZTX8-0006-SM-4YCE4
	GTEX-YB5E-0005-SM-4VDSO
	GTEX-XK95-0005-SM-4AT4S
	GTEX-WOFM-0005-SM-3MJF3
	GTEX-VUSG-0006-SM-3GIK9
	GTEX-11VI4-0006-SM-5N9D8
	GTEX-12WSE-0005-SM-5NQAE
	GTEX-QMRM-0005-SM-3NB2A
	GTEX-12KS4-0005-SM-5SI94
	GTEX-WQUQ-0006-SM-3MJF4
	GTEX-13VXU-0006-SM-5N9FF
	GTEX-12WSK-0006-SM-5NQA1
	GTEX-14H4A-0006-SM-5N9E3
	GTEX-ZF3C-0005-SM-4WWAR
	GTEX-13111-0005-SM-5NQ7Z
	GTEX-117YW-0005-SM-5NQ8Z
	GTEX-11P81-0006-SM-5NQ7A
	GTEX-12696-0005-SM-5LZYS
	GTEX-ZQUD-0005-SM-4YCE5
	GTEX-12WSC-0005-SM-5MR3H
	GTEX-WWYW-0005-SM-3NB3K
	GTEX-XAJ8-0006-SM-46MVM
	GTEX-11XUK-0005-SM-5LU9F
	GTEX-OHPN-0005-SM-2YUML
	GTEX-ZF2S-0006-SM-4WKHF
	GTEX-11NUK-0005-SM-5MR5F
	GTEX-13CZU-0005-SM-5LU8K
	GTEX-PLZ4-0006-SM-2S1NY
	GTEX-TMMY-0005-SM-33HBN
	GTEX-139TS-0005-SM-5NQC1
	GTEX-ZDTS-0006-SM-4WAYZ
	GTEX-QXCU-0006-SM-2TC5K
	GTEX-111YS-0006-SM-5NQBE
	GTEX-12BJ1-0006-SM-5SIB5
	GTEX-PLZ5-0006-SM-2S1NZ
	GTEX-147F4-0006-SM-5O99T
	GTEX-R55G-0006-SM-2TC6O
	GTEX-X261-0005-SM-4PQYX
	GTEX-XUJ4-0005-SM-4BOQ6
	GTEX-QDVN-0006-SM-48U1R
	GTEX-PVOW-0006-SM-3NMB8
	GTEX-WXYG-0005-SM-3NB3M
	GTEX-13CF2-0006-SM-5O99L
	GTEX-148VJ-0006-SM-5NQB1
	GTEX-Y5LM-0005-SM-4V6EJ
	GTEX-S7SE-0005-SM-2XCEA
	GTEX-14BIM-0006-SM-5O9AA
	GTEX-11OF3-0006-SM-5O9CM
	GTEX-WFG7-0005-SM-3GIKM
	GTEX-NPJ8-0007-SM-2D7VX
	GTEX-X3Y1-0006-SM-3P5ZG
	GTEX-ZTTD-0006-SM-51MSJ
	GTEX-14A5H-0006-SM-5O9AI
	GTEX-1399R-0006-SM-5N9FR
	GTEX-1192W-0005-SM-5NQBQ
	GTEX-14BMV-0005-SM-5NQ6Y
	GTEX-1313W-0006-SM-5O9B1
	GTEX-12WSL-0005-SM-5NQAD
	GTEX-XMK1-0005-SM-4B665
	GTEX-WHPG-0006-SM-3NMBV
	GTEX-RWS6-0005-SM-2XCAN
	GTEX-T5JC-0005-SM-4DM7B
	GTEX-WHWD-0005-SM-3LK7D
	GTEX-O5YW-0006-SM-3LK6E
	GTEX-QLQW-0005-SM-2S1RA
	GTEX-X585-0005-SM-46MV3
	GTEX-WHSE-0006-SM-3NMBW
	GTEX-RUSQ-0006-SM-2TF6P
	GTEX-11I78-0005-SM-5N9GB
	GTEX-SJXC-0005-SM-2XCE7
	GTEX-XLM4-0005-SM-4AT4P
	GTEX-WEY5-0006-SM-3GIKG
	GTEX-139T8-0006-SM-5NQ6V
	GTEX-XPVG-0006-SM-4B65Z
	GTEX-14C39-0005-SM-5NQBR
	GTEX-OXRP-0006-SM-2I3FN
	GTEX-Q734-0006-SM-2I3FJ
	GTEX-T5JW-0005-SM-3GADE
	GTEX-PSDG-0005-SM-3GADC
	GTEX-13OW6-0005-SM-5NQ9Z
	GTEX-V1D1-0006-SM-3NMCE
	GTEX-ZPU1-0006-SM-4WWAT
	GTEX-131XG-0006-SM-5O9CE
	GTEX-XBEW-0006-SM-4AT4E
	GTEX-WY7C-0006-SM-3NB3L
	GTEX-PLZ4-0006-SM-5SI8L
	GTEX-Y114-0006-SM-4TT76
	GTEX-OOBK-0005-SM-2YUMG
	GTEX-UTHO-0006-SM-3NMCC
	GTEX-ZP4G-0006-SM-4WWE6
	GTEX-XQ3S-0006-SM-4BOQ4
	GTEX-ZVT3-0006-SM-51MT9
	GTEX-11TT1-0005-SM-5NQ8Y
	GTEX-ZDTT-0006-SM-4WKFP
	GTEX-XMD1-0006-SM-4AT4Q
	GTEX-113IC-0006-SM-5NQ9C
	GTEX-WFG8-0006-SM-3GIKS
	GTEX-U3ZN-0006-SM-3DB7Y
	GTEX-13OW8-0005-SM-5NQAC
	GTEX-11OC5-0006-SM-5N9FA
	GTEX-139TU-0006-SM-5LZVN
	GTEX-S7PM-0006-SM-3NM8C
	GTEX-X5EB-0006-SM-46MV5
	GTEX-YF7O-0005-SM-4W1ZU
	GTEX-X62O-0005-SM-46MV1
	GTEX-XV7Q-0005-SM-4BRWI
	GTEX-X4XX-0005-SM-3NMCS
	GTEX-SNOS-0006-SM-32PLH
	GTEX-Y3I4-0006-SM-4TT1E
	GTEX-YFC4-0006-SM-4RGLV
	GTEX-139UC-0005-SM-5PNU7
	GTEX-12ZZW-0005-SM-5O9BY
	GTEX-13CZV-0006-SM-5P9IN
	GTEX-13O61-0005-SM-5O9AU
	GTEX-12WSM-0005-SM-5NQB3
	GTEX-Y8LW-0005-SM-4V6EV
	GTEX-12WSJ-0005-SM-5LU8S
	GTEX-14C38-0006-SM-5NQBF
	GTEX-12WSA-0005-SM-5O9BM
	GTEX-13OVJ-0006-SM-5O98T
	GTEX-NL3G-0007-SM-4SOIF
	GTEX-OIZH-0005-SM-2HMJN
	GTEX-WH7G-0005-SM-3NMBX
	GTEX-1269C-0005-SM-5N9CJ
	GTEX-ZVZQ-0006-SM-51MR8
	GTEX-14A6H-0006-SM-5NQ7W
	GTEX-12WSD-0005-SM-5N9FZ
	GTEX-ZGAY-0006-SM-4WWAQ
	GTEX-Q2AH-0005-SM-5SI7G
	GTEX-RTLS-0006-SM-2TF58
	GTEX-11P82-0006-SM-5N9FY
	GTEX-WI4N-0005-SM-3LK7E
	GTEX-QVUS-0006-SM-3GAE8
	GTEX-13FXS-0006-SM-5O99X
	GTEX-1399U-0005-SM-5NQ8K
	GTEX-XYKS-0005-SM-4BRUD
	GTEX-131XE-0006-SM-5P9F9
	GTEX-WRHK-0005-SM-3MJF5
	GTEX-NL3H-0006-SM-2I3FW
	GTEX-Y5V6-0005-SM-4V6FD
	GTEX-PWN1-0006-SM-5SI7T
	GTEX-148VI-0006-SM-5O9A6
	GTEX-QCQG-0006-SM-2S1OW
	GTEX-WFJO-0005-SM-3GIKY
	GTEX-OHPJ-0006-SM-3LK6G

## Sheet: ESCA
TCGA
TCGA-V5-A7RE-11A-11R-A354-31
TCGA-L5-A43C-11A-11R-A24K-31
TCGA-L5-A4OQ-11A-12R-A260-31
TCGA-L5-A4OJ-11A-12R-A260-31
TCGA-V5-AASX-11A-11R-A38D-31
TCGA-L5-A4OO-11A-12R-A260-31
TCGA-L5-A4OF-11A-12R-A260-31
TCGA-L5-A4OR-11A-11R-A260-31
TCGA-IC-A6RF-11A-21R-A336-31
TCGA-IC-A6RE-11A-12R-A336-31
TCGA-L5-A4OG-11A-12R-A260-31
TCGA-LN-A7HW-01A-22R-A354-31
TCGA-L5-A893-01A-11R-A36D-31
TCGA-VR-A8EW-01A-11R-A36D-31
TCGA-JY-A93C-01A-11R-A38D-31
TCGA-IC-A6RF-01A-13R-A336-31
TCGA-LN-A49Y-01A-11R-A260-31
TCGA-L5-A8NG-01A-11R-A37I-31
TCGA-LN-A49U-01A-31R-A260-31
TCGA-L5-A4OT-01A-11R-A28J-31
TCGA-LN-A49S-01A-11R-A24K-31
TCGA-LN-A49M-01A-21R-A260-31
TCGA-L5-A88V-01A-11R-A354-31
TCGA-2H-A9GO-01A-11R-A37I-31
TCGA-L5-A88W-01A-11R-A354-31
TCGA-S8-A6BV-01A-21R-A31P-31
TCGA-IG-A4P3-01A-11R-A260-31
TCGA-IG-A3QL-01A-11R-A24K-31
TCGA-LN-A9FO-01A-11R-A38D-31
TCGA-IG-A625-01A-11R-A31P-31
TCGA-LN-A7HZ-01A-31R-A354-31
TCGA-LN-A4A1-01A-21R-A260-31
TCGA-LN-A9FR-01A-11R-A38D-31
TCGA-VR-AA4G-01A-11R-A37I-31
TCGA-VR-AA7I-01A-11R-A406-31
TCGA-LN-A8HZ-01A-11R-A36D-31
TCGA-IG-A3YC-01A-11R-A24K-31
TCGA-VR-A8EX-01A-11R-A36D-31
TCGA-LN-A4A5-01A-21R-A260-31
TCGA-V5-A7RC-01B-11R-A406-31
TCGA-IG-A51D-01A-11R-A36D-31
TCGA-LN-A8I0-01A-11R-A36D-31
TCGA-L5-A8NS-01A-12R-A37I-31
TCGA-L5-A4OE-01A-11R-A260-31
TCGA-LN-A49X-01A-31R-A260-31
TCGA-IG-A5B8-01A-11R-A28J-31
TCGA-L5-A4OU-01A-11R-A28J-31
TCGA-L5-A4OI-01A-11R-A36D-31
TCGA-VR-AA4D-01A-11R-A37I-31
TCGA-L5-A8NI-01A-11R-A37I-31
TCGA-L5-A8NV-01A-11R-A37I-31
TCGA-IG-A6QS-01A-12R-A336-31
TCGA-L5-A8NH-01A-11R-A37I-31
TCGA-R6-A8WG-01A-11R-A37I-31
TCGA-VR-A8EP-01A-31R-A406-31
TCGA-LN-A7HX-01A-11R-A336-31
TCGA-JY-A6FE-01A-11R-A336-31
TCGA-L5-A8NW-01A-11R-A37I-31
TCGA-L5-A88T-01A-11R-A354-31
TCGA-IG-A4QS-01A-11R-A260-31
TCGA-V5-AASX-01A-11R-A38D-31
TCGA-LN-A49P-01A-11R-A24K-31
TCGA-VR-A8EU-01A-11R-A36D-31
TCGA-IG-A97H-01A-11R-A38D-31
TCGA-IG-A7DP-01A-31R-A336-31
TCGA-LN-A8I1-01A-11R-A36D-31
TCGA-Q9-A6FW-01A-31R-A31P-31
TCGA-L7-A6VZ-01A-12R-A336-31
TCGA-R6-A8W8-01B-11R-A37I-31
TCGA-R6-A6Y0-01B-11R-A336-31
TCGA-R6-A6KZ-01A-11R-A31P-31
TCGA-Z6-A9VB-01A-21R-A37I-31
TCGA-KH-A6WC-01A-11R-A336-31
TCGA-L5-A43E-01A-11R-A24K-31
TCGA-RE-A7BO-01A-11R-A336-31
TCGA-JY-A6FH-01A-11R-A336-31
TCGA-L5-A8NK-01A-21R-A37I-31
TCGA-R6-A6DN-01B-11R-A31P-31
TCGA-R6-A6L4-01A-11R-A31P-31
TCGA-2H-A9GI-01A-11R-A37I-31
TCGA-LN-A7HV-01A-21R-A354-31
TCGA-JY-A939-01A-12R-A37I-31
TCGA-IG-A50L-01A-11R-A260-31
TCGA-JY-A6FB-01A-11R-A336-31
TCGA-2H-A9GQ-01A-11R-A37I-31
TCGA-L5-A4OG-01A-11R-A260-31
TCGA-2H-A9GJ-01A-11R-A37I-31
TCGA-L5-A8NF-01A-11R-A37I-31
TCGA-IG-A8O2-01A-11R-A36D-31
TCGA-2H-A9GK-01A-11R-A37I-31
TCGA-L5-A891-01A-11R-A36D-31
TCGA-IG-A97I-01A-11R-A38D-31
TCGA-L5-A88S-01A-11R-A36D-31
TCGA-JY-A93F-01A-21R-A37I-31
TCGA-L5-A8NJ-01A-11R-A36D-31
TCGA-L5-A88Y-01A-11R-A354-31
TCGA-L5-A43J-01A-12R-A24K-31
TCGA-Z6-A8JD-01A-11R-A36D-31
TCGA-2H-A9GH-01A-11R-A37I-31
TCGA-LN-A49O-01A-11R-A24K-31
TCGA-L5-A8NN-01A-11R-A37I-31
TCGA-S8-A6BW-01A-11R-A31P-31
TCGA-LN-A4A3-01A-11R-A260-31
TCGA-2H-A9GM-01A-11R-A37I-31
TCGA-V5-AASV-01A-11R-A38D-31
TCGA-LN-A9FQ-01A-31R-A38D-31
TCGA-L5-A88Z-01A-11R-A36D-31
TCGA-LN-A4A9-01A-11R-A28J-31
TCGA-IG-A3YA-01A-11R-A24K-31
TCGA-LN-A4A4-01A-11R-A260-31
TCGA-L5-A4ON-01A-11R-A260-31
TCGA-L5-A8NL-01A-12R-A37I-31
TCGA-L5-A4OO-01A-11R-A260-31
TCGA-XP-A8T6-01A-11R-A36D-31
TCGA-V5-A7RE-01A-11R-A354-31
TCGA-R6-A6DQ-01B-11R-A31P-31
TCGA-L5-A8NM-01A-11R-A37I-31
TCGA-L5-A8NQ-01A-11R-A36D-31
TCGA-L5-A4OW-01A-11R-A28J-31
TCGA-Z6-AAPN-01A-11R-A406-31
TCGA-LN-A7HY-01A-12R-A354-31
TCGA-LN-A5U5-01A-21R-A28J-31
TCGA-M9-A5M8-01A-11R-A28J-31
TCGA-L7-A56G-01A-21R-A260-31
TCGA-L5-A8NT-01A-11R-A37I-31
TCGA-XP-A8T8-01A-11R-A36D-31
TCGA-VR-A8EZ-01A-11R-A36D-31
TCGA-V5-A7RB-01A-11R-A354-31
TCGA-R6-A8W5-01B-11R-A37I-31
TCGA-2H-A9GL-01A-12R-A37I-31
TCGA-R6-A6XQ-01B-11R-A336-31
TCGA-V5-AASW-01A-11R-A406-31
TCGA-L5-A4OP-01A-11R-A260-31
TCGA-VR-A8EY-01A-11R-A36D-31
TCGA-L5-A4OJ-01A-11R-A260-31
TCGA-IG-A3YB-01A-11R-A36D-31
TCGA-LN-A4A8-01A-32R-A260-31
TCGA-L5-A4OH-01A-11R-A260-31
TCGA-IC-A6RE-01A-11R-A336-31
TCGA-LN-A5U7-01A-11R-A31P-31
TCGA-2H-A9GN-01A-11R-A37I-31
TCGA-LN-A5U6-01A-11R-A28J-31
TCGA-LN-A49W-01A-11R-A260-31
TCGA-JY-A93D-01A-11R-A38D-31
TCGA-L5-A4OS-01A-11R-A28J-31
TCGA-VR-A8ET-01A-11R-A406-31
TCGA-JY-A6FA-01A-11R-A336-31
TCGA-LN-A4MQ-01A-11R-A28J-31
TCGA-2H-A9GG-01A-11R-A37I-31
TCGA-VR-A8EO-01A-11R-A36D-31
TCGA-L5-A4OX-01A-21R-A28J-31
TCGA-2H-A9GF-01A-11R-A37I-31
TCGA-L5-A8NU-01A-11R-A36D-31
TCGA-JY-A6FD-01A-11R-A336-31
TCGA-IG-A3I8-01A-11R-A24K-31
TCGA-VR-A8EQ-01A-11R-A36D-31
TCGA-VR-A8Q7-01A-11R-A37I-31
TCGA-2H-A9GR-01A-12R-A37I-31
TCGA-IG-A5S3-01A-11R-A28J-31
TCGA-R6-A8WC-01A-11R-A37I-31
TCGA-LN-A9FP-01A-31R-A38D-31
TCGA-L5-A8NE-01A-11R-A37I-31
TCGA-Z6-A8JE-01A-11R-A37I-31
TCGA-L5-A8NR-01A-11R-A37I-31
TCGA-JY-A93E-01A-11R-A37I-31
TCGA-L5-A43C-01A-11R-A24K-31
TCGA-V5-A7RC-06A-11R-A406-31
TCGA-VR-A8ER-01A-11R-A36D-31
TCGA-L5-A4OM-01A-11R-A260-31
TCGA-ZR-A9CJ-01B-11R-A38D-31
TCGA-R6-A6XG-01B-11R-A336-31

## Sheet: GBM
TCGA
TCGA-06-0675-11A-32R-A36H-07
TCGA-06-0681-11A-41R-A36H-07
TCGA-06-0680-11A-32R-A36H-07
TCGA-06-AABW-11A-31R-A36H-07
TCGA-06-0678-11A-32R-A36H-07
TCGA-12-0618-01A-01R-1849-01
TCGA-02-2485-01A-01R-1849-01
TCGA-15-0742-01A-01R-1850-01
TCGA-06-0210-01A-01R-1849-01
TCGA-28-5204-01A-01R-1850-01
TCGA-06-0168-01A-01R-1849-01
TCGA-28-2514-01A-02R-1850-01
TCGA-06-0221-02A-11R-2005-01
TCGA-14-1829-01A-01R-1850-01
TCGA-06-0152-02A-01R-2005-01
TCGA-06-0187-01A-01R-1849-01
TCGA-06-0744-01A-01R-1849-01
TCGA-26-5139-01A-01R-1850-01
TCGA-06-0125-01A-01R-1849-01
TCGA-06-0190-02A-01R-2005-01
TCGA-12-0616-01A-01R-1849-01
TCGA-76-4928-01B-01R-1850-01
TCGA-06-0156-01A-03R-1849-01
TCGA-06-0686-01A-01R-1849-01
TCGA-06-0750-01A-01R-1849-01
TCGA-28-1747-01C-01R-1850-01
TCGA-41-5651-01A-01R-1850-01
TCGA-19-2629-01A-01R-1850-01
TCGA-32-4213-01A-01R-1850-01
TCGA-06-0157-01A-01R-1849-01
TCGA-76-4925-01A-01R-1850-01
TCGA-06-2565-01A-01R-1849-01
TCGA-06-0158-01A-01R-1849-01
TCGA-06-5413-01A-01R-1849-01
TCGA-76-4926-01B-01R-1850-01
TCGA-06-5417-01A-01R-1849-01
TCGA-06-2562-01A-01R-1849-01
TCGA-41-3915-01A-01R-1850-01
TCGA-06-0130-01A-01R-1849-01
TCGA-06-0745-01A-01R-1849-01
TCGA-19-5960-01A-11R-1850-01
TCGA-06-0645-01A-01R-1849-01
TCGA-06-5858-01A-01R-1849-01
TCGA-27-2521-01A-01R-1850-01
TCGA-19-1787-01B-01R-1850-01
TCGA-06-0178-01A-01R-1849-01
TCGA-12-3652-01A-01R-1849-01
TCGA-28-5220-01A-01R-1850-01
TCGA-08-0386-01A-01R-1849-01
TCGA-06-5414-01A-01R-1849-01
TCGA-28-5215-01A-01R-1850-01
TCGA-06-2557-01A-01R-1849-01
TCGA-19-4065-02A-11R-2005-01
TCGA-26-5132-01A-01R-1850-01
TCGA-19-1389-02A-21R-2005-01
TCGA-32-1982-01A-01R-1850-01
TCGA-19-2624-01A-01R-1850-01
TCGA-06-2570-01A-01R-1849-01
TCGA-32-2634-01A-01R-1850-01
TCGA-12-3650-01A-01R-1849-01
TCGA-06-0219-01A-01R-1849-01
TCGA-06-0141-01A-01R-1849-01
TCGA-02-2486-01A-01R-1849-01
TCGA-28-5209-01A-01R-1850-01
TCGA-06-0156-01A-02R-1849-01
TCGA-12-5295-01A-01R-1849-01
TCGA-06-0649-01B-01R-1849-01
TCGA-28-2513-01A-01R-1850-01
TCGA-06-0644-01A-02R-1849-01
TCGA-32-2615-01A-01R-1850-01
TCGA-41-2571-01A-01R-1850-01
TCGA-28-2510-01A-01R-1850-01
TCGA-06-2559-01A-01R-1849-01
TCGA-06-5410-01A-01R-1849-01
TCGA-06-5412-01A-01R-1849-01
TCGA-27-1835-01A-01R-1850-01
TCGA-76-4932-01A-01R-1850-01
TCGA-28-2499-01A-01R-1850-01
TCGA-19-2625-01A-01R-1850-01
TCGA-19-4065-01A-01R-2005-01
TCGA-06-5418-01A-01R-1849-01
TCGA-12-0821-01A-01R-1849-01
TCGA-06-0211-02A-02R-2005-01
TCGA-06-2558-01A-01R-1849-01
TCGA-06-0190-01A-01R-1849-01
TCGA-06-0211-01A-01R-1849-01
TCGA-28-5208-01A-01R-1850-01
TCGA-26-5134-01A-01R-1850-01
TCGA-14-1823-01A-01R-1849-01
TCGA-26-5135-01A-01R-1850-01
TCGA-14-1402-02A-01R-2005-01
TCGA-06-2563-01A-01R-1849-01
TCGA-41-2572-01A-01R-1850-01
TCGA-27-2526-01A-01R-1850-01
TCGA-06-0138-01A-02R-1849-01
TCGA-06-0238-01A-02R-1849-01
TCGA-06-1804-01A-01R-1849-01
TCGA-26-5136-01B-01R-1850-01
TCGA-06-5408-01A-01R-1849-01
TCGA-19-2620-01A-01R-1850-01
TCGA-16-0846-01A-01R-1850-01
TCGA-06-0184-01A-01R-1849-01
TCGA-12-3653-01A-01R-1849-01
TCGA-27-2519-01A-01R-1850-01
TCGA-06-0743-01A-01R-1849-01
TCGA-06-0882-01A-01R-1849-01
TCGA-28-2509-01A-01R-1850-01
TCGA-06-0132-01A-02R-1849-01
TCGA-28-5207-01A-01R-1850-01
TCGA-06-0211-01B-01R-1849-01
TCGA-19-0957-02A-11R-2005-01
TCGA-26-5133-01A-01R-1850-01
TCGA-12-5299-01A-02R-1849-01
TCGA-06-0129-01A-01R-1849-01
TCGA-12-1597-01B-01R-1849-01
TCGA-14-1825-01A-01R-1850-01
TCGA-06-5856-01A-01R-1849-01
TCGA-14-0790-01B-01R-1849-01
TCGA-14-0781-01B-01R-1849-01
TCGA-27-1832-01A-01R-1850-01
TCGA-15-1444-01A-02R-1850-01
TCGA-27-2523-01A-01R-1850-01
TCGA-27-1837-01A-01R-1850-01
TCGA-32-2632-01A-01R-1850-01
TCGA-32-5222-01A-01R-1850-01
TCGA-32-2638-01A-01R-1850-01
TCGA-06-0171-02A-11R-2005-01
TCGA-27-1830-01A-01R-1850-01
TCGA-06-0125-02A-11R-2005-01
TCGA-14-0736-02A-01R-2005-01
TCGA-14-1034-01A-01R-1849-01
TCGA-14-2554-01A-01R-1850-01
TCGA-06-0747-01A-01R-1849-01
TCGA-41-4097-01A-01R-1850-01
TCGA-14-0787-01A-01R-1849-01
TCGA-06-0646-01A-01R-1849-01
TCGA-14-0817-01A-01R-1849-01
TCGA-06-0139-01A-01R-1849-01
TCGA-28-5216-01A-01R-1850-01
TCGA-19-1390-01A-01R-1850-01
TCGA-32-2616-01A-01R-1850-01
TCGA-12-0619-01A-01R-1849-01
TCGA-76-4929-01A-01R-1850-01
TCGA-14-1034-02B-01R-2005-01
TCGA-06-0878-01A-01R-1849-01
TCGA-26-1442-01A-01R-1850-01
TCGA-02-2483-01A-01R-1849-01
TCGA-27-1834-01A-01R-1850-01
TCGA-14-0789-01A-01R-1849-01
TCGA-06-5859-01A-01R-1849-01
TCGA-06-5416-01A-01R-1849-01
TCGA-32-1980-01A-01R-1850-01
TCGA-28-1753-01A-01R-1850-01
TCGA-19-2619-01A-01R-1850-01
TCGA-06-2564-01A-01R-1849-01
TCGA-32-1970-01A-01R-1850-01
TCGA-06-2561-01A-02R-1849-01
TCGA-16-1045-01B-01R-1850-01
TCGA-06-0210-02A-01R-2005-01
TCGA-28-5218-01A-01R-1850-01
TCGA-76-4931-01A-01R-1850-01
TCGA-27-2524-01A-01R-1850-01
TCGA-76-4927-01A-01R-1850-01
TCGA-02-0047-01A-01R-1849-01
TCGA-27-2528-01A-01R-1850-01
TCGA-06-5411-01A-01R-1849-01
TCGA-27-1831-01A-01R-1850-01
TCGA-06-0174-01A-01R-1849-01
TCGA-28-5213-01A-01R-1850-01
TCGA-02-0055-01A-01R-1849-01
TCGA-14-0871-01A-01R-1849-01
TCGA-06-2569-01A-01R-1849-01
TCGA-06-0749-01A-01R-1849-01
TCGA-06-2567-01A-01R-1849-01

## Sheet: HNSC
TCGA
TCGA-CV-7261-11A-01R-2016-07
TCGA-CV-7423-11A-01R-2081-07
TCGA-CV-7438-11A-01R-2132-07
TCGA-WA-A7GZ-11A-11R-A34R-07
TCGA-CV-7097-11A-01R-2016-07
TCGA-CV-6960-11A-01R-2016-07
TCGA-CV-7103-11A-01R-2016-07
TCGA-CV-7177-11A-01R-2016-07
TCGA-CV-6962-11A-01R-1915-07
TCGA-CV-6935-11A-01R-1915-07
TCGA-CV-7440-11A-01R-2187-07
TCGA-CV-6938-11A-01R-1915-07
TCGA-HD-8635-11A-01R-2403-07
TCGA-CV-6939-11A-01R-1915-07
TCGA-CV-6934-11A-01R-1915-07
TCGA-CV-7424-11A-01R-2081-07
TCGA-HD-A6I0-11A-11R-A31N-07
TCGA-CV-7242-11A-01R-2016-07
TCGA-CV-6955-11A-01R-2016-07
TCGA-CV-7252-11A-01R-2016-07
TCGA-CV-7101-11A-01R-2016-07
TCGA-CV-7091-11A-01R-2016-07
TCGA-CV-7437-11A-01R-2132-07
TCGA-CV-7434-11A-01R-2132-07
TCGA-CV-6956-11A-01R-2016-07
TCGA-CV-6961-11A-01R-1915-07
TCGA-CV-7416-11A-01R-2081-07
TCGA-CV-7255-11A-01R-2016-07
TCGA-CV-6933-11A-01R-1915-07
TCGA-H7-A6C4-11A-21R-A466-07
TCGA-HD-A6HZ-11A-11R-A31N-07
TCGA-CV-7432-11A-01R-2132-07
TCGA-CV-7425-11A-01R-2081-07
TCGA-CV-6936-11A-01R-1915-07
TCGA-H7-A6C5-11A-11R-A30B-07
TCGA-CV-7238-11A-01R-2016-07
TCGA-CV-7235-11A-01R-2016-07
TCGA-CV-7183-11A-01R-2016-07
TCGA-CV-7406-11A-01R-2081-07
TCGA-CV-7245-11A-01R-2016-07
TCGA-CV-7178-11A-01R-2016-07
TCGA-CV-6943-11A-01R-1915-07
TCGA-CV-6959-11A-01R-1915-07
TCGA-CV-7250-11A-01R-2016-07
TCGA-UF-A7JD-01A-11R-A34R-07
TCGA-IQ-A61I-01A-11R-A30B-07
TCGA-CQ-A4CG-01A-11R-A266-07
TCGA-H7-A6C4-01A-11R-A30B-07
TCGA-CN-4725-01A-01R-1436-07
TCGA-UF-A7JV-01A-11R-A34R-07
TCGA-CN-4739-01A-02R-1514-07
TCGA-CV-7410-01A-21R-2081-07
TCGA-CV-6937-01A-11R-2016-07
TCGA-CV-7427-01A-11R-2081-07
TCGA-CQ-5326-01A-01R-1873-07
TCGA-BB-8601-01A-11R-2403-07
TCGA-D6-A6EQ-01A-11R-A31N-07
TCGA-CR-7382-01A-11R-2132-07
TCGA-CN-6016-01A-11R-1686-07
TCGA-CR-6493-01A-11R-1873-07
TCGA-CQ-6225-01A-11R-1915-07
TCGA-DQ-5631-01A-01R-1873-07
TCGA-QK-A6IG-01A-11R-A31N-07
TCGA-CV-7428-01A-11R-2132-07
TCGA-BA-A6DD-01A-12R-A31N-07
TCGA-CN-6010-01A-11R-1686-07
TCGA-CN-4742-01A-02R-1514-07
TCGA-BA-A6DA-01A-31R-A31N-07
TCGA-CV-6961-01A-21R-1915-07
TCGA-HD-7229-01A-11R-2016-07
TCGA-CQ-6223-01A-11R-1915-07
TCGA-T2-A6WX-01A-12R-A34R-07
TCGA-CQ-A4C9-01A-11R-A24Z-07
TCGA-CN-4729-01A-01R-1436-07
TCGA-BA-6869-01A-11R-1873-07
TCGA-CV-7437-01A-21R-2132-07
TCGA-CQ-7068-01A-11R-2081-07
TCGA-CR-5249-01A-01R-1514-07
TCGA-P3-A6SW-01A-11R-A34R-07
TCGA-IQ-A61H-01A-11R-A30B-07
TCGA-BA-5152-01A-02R-1873-07
TCGA-CV-A6JM-01A-11R-A31N-07
TCGA-CQ-A4CA-01A-11R-A24Z-07
TCGA-HD-7831-01A-11R-2132-07
TCGA-CV-7407-01A-11R-2081-07
TCGA-CN-4730-01A-01R-1436-07
TCGA-CV-5979-01A-11R-1686-07
TCGA-WA-A7H4-01A-21R-A34R-07
TCGA-CV-A461-01A-41R-A266-07
TCGA-CV-5435-01A-01R-1686-07
TCGA-F7-7848-01A-11R-2132-07
TCGA-T2-A6WZ-01A-21R-A34R-07
TCGA-CN-6018-01A-11R-1686-07
TCGA-CV-A45V-01A-21R-A24Z-07
TCGA-H7-8501-01A-11R-2403-07
TCGA-CR-7399-01A-11R-2016-07
TCGA-CR-7401-01A-11R-2016-07
TCGA-T3-A92N-01A-11R-A39I-07
TCGA-HD-A6I0-01A-11R-A31N-07
TCGA-CR-5247-01A-01R-2016-07
TCGA-CR-7395-01A-11R-2016-07
TCGA-BA-6868-01B-12R-1915-07
TCGA-CQ-A4CE-01A-11R-A266-07
TCGA-CN-A497-01A-11R-A24H-07
TCGA-CN-4727-01A-01R-1436-07
TCGA-CN-4736-01A-01R-1436-07
TCGA-CV-5436-01A-01R-1514-07
TCGA-CQ-6227-01A-11R-1915-07
TCGA-F7-A50I-01A-11R-A28V-07
TCGA-CQ-A4C7-01A-11R-A24Z-07
TCGA-CV-7235-01A-11R-2016-07
TCGA-CQ-A4CH-01A-11R-A266-07
TCGA-RS-A6TO-01A-32R-A34R-07
TCGA-CV-5430-01A-02R-1686-07
TCGA-CQ-A4CB-01A-11R-A24Z-07
TCGA-DQ-7588-01A-11R-2081-07
TCGA-CX-A4AQ-01A-11R-A24Z-07
TCGA-MZ-A5BI-01A-31R-A34R-07
TCGA-BA-4076-01A-01R-1436-07
TCGA-CV-A464-01A-11R-A266-07
TCGA-CV-A45T-01A-11R-A24H-07
TCGA-P3-A6T0-01A-12R-A34R-07
TCGA-D6-A6EN-01A-11R-A31N-07
TCGA-H7-8502-01A-11R-2403-07
TCGA-BA-A4II-01A-11R-A266-07
TCGA-DQ-7592-01A-11R-2081-07
TCGA-CR-6470-01A-11R-1873-07
TCGA-CV-A45X-01A-21R-A24Z-07
TCGA-UF-A7JS-01A-11R-A34R-07
TCGA-CV-7104-01A-11R-2016-07
TCGA-UF-A71E-01A-31R-A34R-07
TCGA-CQ-5329-01A-01R-1686-07
TCGA-CV-A45O-01A-21R-A24H-07
TCGA-CV-7250-01A-11R-2016-07
TCGA-CN-5370-01A-01R-2016-07
TCGA-CV-6955-01A-11R-2016-07
TCGA-IQ-7631-01A-11R-2081-07
TCGA-CV-7425-01A-11R-2081-07
TCGA-BA-A6DL-01A-21R-A30B-07
TCGA-IQ-A61G-01A-11R-A30B-07
TCGA-UF-A7JT-01A-11R-A34R-07
TCGA-D6-6826-01A-11R-1915-07
TCGA-CV-7236-01A-11R-2016-07
TCGA-UF-A7JF-01A-11R-A34R-07
TCGA-KU-A6H7-06A-21R-A31N-07
TCGA-CX-7219-01A-11R-2016-07
TCGA-CV-A468-01A-11R-A266-07
TCGA-CR-6477-01A-11R-1873-07
TCGA-CV-A6K0-01B-21R-A31N-07
TCGA-UF-A7J9-01A-12R-A34R-07
TCGA-MZ-A7D7-01A-21R-A34R-07
TCGA-CV-7177-01A-11R-2016-07
TCGA-P3-A6T7-01A-11R-A34R-07
TCGA-CV-7418-01A-11R-2081-07
TCGA-D6-6515-01A-21R-1873-07
TCGA-CV-6959-01A-11R-1915-07
TCGA-CR-7377-01A-11R-2016-07
TCGA-CN-6020-01A-11R-1686-07
TCGA-CV-5431-01A-01R-1514-07
TCGA-BA-4077-01B-01R-1436-07
TCGA-HD-8314-01A-11R-2403-07
TCGA-4P-AA8J-01A-11R-A39I-07
TCGA-CV-7440-01A-11R-2132-07
TCGA-CQ-7063-01A-11R-2403-07
TCGA-CV-7413-01A-11R-2081-07
TCGA-HD-A634-01A-11R-A28V-07
TCGA-CR-6472-01A-11R-1873-07
TCGA-CV-6945-01A-11R-1915-07
TCGA-CV-7248-01A-11R-2016-07
TCGA-CV-6952-01A-11R-1915-07
TCGA-RS-A6TP-01A-12R-A34R-07
TCGA-CN-5369-01A-01R-1436-07
TCGA-BB-4227-01A-01R-1873-07
TCGA-CV-6938-01A-11R-1915-07
TCGA-CQ-7065-01A-11R-2081-07
TCGA-BA-4078-01A-01R-1436-07
TCGA-CR-7376-01A-11R-2132-07
TCGA-CV-7255-01A-11R-2016-07
TCGA-UF-A71D-01A-12R-A34R-07
TCGA-D6-6823-01A-11R-1915-07
TCGA-CV-7414-01A-11R-2081-07
TCGA-CR-6473-01A-11R-1873-07
TCGA-CN-4731-01A-01R-1436-07
TCGA-QK-A652-01A-11R-A30B-07
TCGA-CV-7423-01A-11R-2081-07
TCGA-CQ-5323-01A-01R-1686-07
TCGA-DQ-5629-01A-01R-1873-07
TCGA-C9-A47Z-01A-11R-A24H-07
TCGA-HD-7753-01A-11R-2081-07
TCGA-CN-4733-01A-02R-1873-07
TCGA-QK-A8ZB-01A-11R-A39I-07
TCGA-CR-6467-01A-11R-1873-07
TCGA-CV-A6JO-01B-11R-A34R-07
TCGA-BA-4074-01A-01R-1436-07
TCGA-CR-5243-01A-01R-1514-07
TCGA-CV-6953-01A-11R-1915-07
TCGA-DQ-5630-01A-01R-1873-07
TCGA-BB-4225-01A-01R-1436-07
TCGA-CR-7371-01A-11R-2016-07
TCGA-CQ-7069-01A-11R-2403-07
TCGA-CQ-6228-01A-11R-1915-07
TCGA-CN-A63T-01A-11R-A28V-07
TCGA-CR-7392-01A-11R-2016-07
TCGA-BA-6872-01A-11R-1873-07
TCGA-CN-4722-01A-01R-1436-07
TCGA-CN-6992-01A-11R-1915-07
TCGA-CN-5359-01A-01R-1436-07
TCGA-CQ-5331-01A-02R-1873-07
TCGA-CN-6988-01A-11R-1915-07
TCGA-QK-A6IH-01A-11R-A31N-07
TCGA-CN-6997-01A-11R-2016-07
TCGA-CV-A45Z-01A-21R-A24Z-07
TCGA-QK-A8Z8-01A-11R-A39I-07
TCGA-UF-A7JK-01A-11R-A34R-07
TCGA-CV-7183-01A-11R-2016-07
TCGA-QK-AA3J-01A-11R-A39I-07
TCGA-D6-A74Q-01A-11R-A34R-07
TCGA-BA-5558-01A-01R-1514-07
TCGA-CV-6960-01A-41R-2016-07
TCGA-CV-7178-01A-21R-2016-07
TCGA-CV-6441-01A-11R-1686-07
TCGA-CQ-6218-01A-11R-1915-07
TCGA-CV-6962-01A-11R-1915-07
TCGA-CN-4740-01A-01R-1436-07
TCGA-CV-A45Q-01A-11R-A24H-07
TCGA-CQ-6224-01A-11R-1915-07
TCGA-CQ-5327-01A-01R-1686-07
TCGA-CV-5432-01A-02R-1686-07
TCGA-CV-5444-01A-02R-1514-07
TCGA-CQ-5325-01A-01R-1686-07
TCGA-CV-5440-01A-01R-1514-07
TCGA-CR-7394-01A-11R-2016-07
TCGA-CX-7082-01A-11R-2016-07
TCGA-CR-5248-01A-01R-2016-07
TCGA-D6-8569-01A-11R-2403-07
TCGA-IQ-A61E-01A-22R-A30B-07
TCGA-BB-4228-01A-01R-1436-07
TCGA-CV-6939-01A-11R-1915-07
TCGA-D6-A6EM-01A-21R-A31N-07
TCGA-IQ-7632-01A-11R-2081-07
TCGA-CV-5439-01A-01R-1686-07
TCGA-CV-7422-01A-21R-2081-07
TCGA-CR-6481-01A-11R-1873-07
TCGA-D6-A4ZB-01A-11R-A24Z-07
TCGA-TN-A7HJ-01A-12R-A34R-07
TCGA-CN-5360-01A-01R-1436-07
TCGA-UF-A7JC-01A-21R-A34R-07
TCGA-BB-A6UO-01A-12R-A34R-07
TCGA-CR-7398-01A-11R-2016-07
TCGA-CR-7393-01A-11R-2016-07
TCGA-KU-A66T-01A-11R-A30B-07
TCGA-CV-6942-01A-21R-2016-07
TCGA-D6-A6EP-01A-11R-A31N-07
TCGA-CV-7433-01A-11R-2132-07
TCGA-CV-7247-01A-11R-2016-07
TCGA-CN-5363-01A-01R-1436-07
TCGA-CR-5250-01A-01R-1514-07
TCGA-CV-7099-01A-41R-2016-07
TCGA-MT-A67F-01A-11R-A30B-07
TCGA-CR-7380-01A-11R-2016-07
TCGA-CN-A6V3-01A-12R-A34R-07
TCGA-C9-A480-01A-12R-A24H-07
TCGA-CQ-7071-01A-12R-A30B-07
TCGA-T3-A92M-01A-31R-A39I-07
TCGA-CV-6436-01A-11R-1686-07
TCGA-UF-A71A-06A-11R-A39I-07
TCGA-H7-A76A-01A-51R-A34R-07
TCGA-CN-4738-01A-02R-1514-07
TCGA-CN-4734-01A-01R-1436-07
TCGA-CN-5365-01A-01R-1436-07
TCGA-CN-A49A-01A-11R-A24H-07
TCGA-F7-A61S-01A-11R-A28V-07
TCGA-F7-8489-01A-31R-2403-07
TCGA-CV-7406-01A-11R-2081-07
TCGA-CV-7097-01A-11R-2016-07
TCGA-CV-6951-01A-11R-1915-07
TCGA-BB-8596-01A-11R-2403-07
TCGA-CV-7411-01A-11R-2081-07
TCGA-CQ-7072-01A-21R-A30B-07
TCGA-CR-7379-01A-11R-2016-07
TCGA-CN-6996-01A-11R-1915-07
TCGA-QK-A6VB-01A-12R-A34R-07
TCGA-KU-A6H7-01A-11R-A31N-07
TCGA-CQ-A4CD-01A-21R-A24Z-07
TCGA-F7-A623-01A-11R-A28V-07
TCGA-CV-6941-01A-11R-1915-07
TCGA-CQ-6221-01A-11R-2081-07
TCGA-CV-6956-01A-21R-2016-07
TCGA-CV-7261-01A-11R-2016-07
TCGA-CN-6013-01A-11R-1686-07
TCGA-CV-7100-01A-11R-2016-07
TCGA-CN-A6V7-01A-12R-A34R-07
TCGA-CV-7090-01A-11R-2016-07
TCGA-CV-A463-01A-11R-A266-07
TCGA-CV-6954-01A-11R-1915-07
TCGA-BB-A5HZ-01A-21R-A28V-07
TCGA-CN-6989-01A-11R-1915-07
TCGA-D6-A4Z9-01A-11R-A24Z-07
TCGA-BA-5559-01A-01R-1514-07
TCGA-CN-6998-01A-23R-2016-07
TCGA-CV-6943-01A-11R-1915-07
TCGA-D6-A6EK-01A-11R-A31N-07
TCGA-CN-5374-01A-01R-1436-07
TCGA-P3-A5QA-01A-11R-A28V-07
TCGA-CV-7089-01A-11R-2016-07
TCGA-CV-7435-01A-11R-2132-07
TCGA-T2-A6X0-01A-11R-A34R-07
TCGA-CX-7086-01A-11R-2081-07
TCGA-CV-A6JT-01A-11R-A31N-07
TCGA-CV-A6JY-01A-11R-A31N-07
TCGA-CV-7102-01A-11R-2016-07
TCGA-CR-7372-01A-11R-2016-07
TCGA-CV-A45R-01A-11R-A24H-07
TCGA-CQ-5334-01A-01R-1686-07
TCGA-CV-7429-01A-11R-2132-07
TCGA-CQ-A4CI-01A-11R-A266-07
TCGA-CN-6024-01A-11R-1686-07
TCGA-CV-5442-01A-01R-1514-07
TCGA-KU-A6H8-01A-21R-A34R-07
TCGA-WA-A7GZ-01A-11R-A34R-07
TCGA-CV-6950-01A-11R-1915-07
TCGA-CV-6003-01A-11R-1686-07
TCGA-BA-A6DG-01A-21R-A30B-07
TCGA-CV-5443-01A-01R-1514-07
TCGA-HL-7533-01A-11R-2232-07
TCGA-CV-5978-01A-11R-1686-07
TCGA-P3-A6SX-01A-11R-A34R-07
TCGA-CV-A6K1-01A-11R-A31N-07
TCGA-IQ-A6SH-01A-12R-A34R-07
TCGA-MT-A51X-01A-11R-A266-07
TCGA-MT-A67A-01A-11R-A30B-07
TCGA-P3-A5Q6-01A-11R-A28V-07
TCGA-CV-7263-01A-11R-2016-07
TCGA-BA-4075-01A-01R-1436-07
TCGA-CN-6022-01A-21R-1686-07
TCGA-CV-A460-01A-21R-A24Z-07
TCGA-CN-5355-01A-01R-1436-07
TCGA-CV-A6JD-01A-11R-A31N-07
TCGA-CR-7389-01A-11R-2016-07
TCGA-CV-5977-01A-11R-1686-07
TCGA-CR-7370-01A-11R-2132-07
TCGA-CN-4735-01A-01R-1436-07
TCGA-CX-7085-01A-21R-2016-07
TCGA-CN-6023-01A-11R-1686-07
TCGA-BB-A5HY-01A-11R-A28V-07
TCGA-CN-A6UY-01A-12R-A34R-07
TCGA-BA-5555-01A-01R-1514-07
TCGA-TN-A7HL-01A-11R-A34R-07
TCGA-CR-7402-01A-11R-2016-07
TCGA-CN-A642-01A-12R-A30B-07
TCGA-CV-A465-01A-11R-A266-07
TCGA-CV-7416-01A-11R-2081-07
TCGA-QK-A6II-01A-11R-A31N-07
TCGA-BA-A8YP-01A-11R-A39I-07
TCGA-CV-6433-01A-11R-1686-07
TCGA-BB-4223-01A-01R-1436-07
TCGA-CV-7253-01A-11R-2016-07
TCGA-CV-5976-01A-11R-1686-07
TCGA-HD-7754-01A-11R-2081-07
TCGA-CV-6935-01A-11R-1915-07
TCGA-CV-5970-01A-11R-1686-07
TCGA-CV-7238-01A-11R-2016-07
TCGA-CV-7101-01A-11R-2016-07
TCGA-CQ-6220-01A-11R-1915-07
TCGA-P3-A6T3-01A-11R-A34R-07
TCGA-CV-7415-01A-11R-2081-07
TCGA-BA-A6D8-01A-31R-A31N-07
TCGA-CR-7365-01A-11R-2016-07
TCGA-F7-A61W-01A-11R-A28V-07
TCGA-QK-A8ZA-01A-11R-A39I-07
TCGA-CQ-5332-01A-01R-1686-07
TCGA-CR-6478-01A-11R-1873-07
TCGA-CV-6933-01A-11R-1915-07
TCGA-CV-5434-01A-01R-1686-07
TCGA-QK-A6IF-01A-11R-A31N-07
TCGA-CV-A45W-01A-11R-A24Z-07
TCGA-BB-4224-01A-01R-1436-07
TCGA-CV-7568-01A-11R-2232-07
TCGA-BA-6870-01A-11R-1873-07
TCGA-BA-A6DE-01A-22R-A31N-07
TCGA-DQ-5625-01A-01R-1873-07
TCGA-F7-A624-01A-22R-A30B-07
TCGA-CV-A45P-01A-11R-A24H-07
TCGA-CV-A6JU-01A-11R-A31N-07
TCGA-CN-A63V-01A-11R-A466-07
TCGA-CQ-A4C6-01A-11R-A24Z-07
TCGA-CV-5973-01A-11R-1686-07
TCGA-CN-6021-01A-11R-1686-07
TCGA-CV-5441-01A-01R-1514-07
TCGA-CN-4728-01A-01R-1436-07
TCGA-D6-6516-01A-11R-1873-07
TCGA-CN-5358-01A-01R-1514-07
TCGA-F7-A50J-01A-21R-A28V-07
TCGA-CR-7390-01A-11R-2016-07
TCGA-BA-A6DJ-01A-11R-A30B-07
TCGA-P3-A6T2-01A-11R-A34R-07
TCGA-CV-A6K2-01A-11R-A31N-07
TCGA-KU-A66S-01A-21R-A30B-07
TCGA-CR-7364-01A-11R-2016-07
TCGA-BA-5153-01A-01R-1436-07
TCGA-BA-6871-01A-11R-1873-07
TCGA-CV-6936-01A-11R-1915-07
TCGA-CV-7438-01A-21R-2132-07
TCGA-BA-6873-01A-11R-1873-07
TCGA-QK-A8Z9-01B-11R-A39I-07
TCGA-CN-A49B-01A-31R-A24H-07
TCGA-BA-A6DI-01A-11R-A30B-07
TCGA-CQ-5330-01A-01R-1686-07
TCGA-HD-A6HZ-01A-12R-A31N-07
TCGA-CQ-6222-01A-11R-1915-07
TCGA-CN-5356-01A-01R-1436-07
TCGA-F7-A50G-01A-11R-A266-07
TCGA-CV-7446-01A-11R-2232-07
TCGA-IQ-A6SG-01A-12R-A34R-07
TCGA-UF-A719-01A-12R-A34R-07
TCGA-CN-A63W-01A-11R-A30B-07
TCGA-CR-6474-01A-11R-1873-07
TCGA-P3-A6T5-01A-11R-A34R-07
TCGA-P3-A5QE-01A-11R-A28V-07
TCGA-QK-A64Z-01A-11R-A30B-07
TCGA-QK-AA3K-01A-11R-A39I-07
TCGA-CN-A63U-01A-11R-A30B-07
TCGA-CV-7103-01A-21R-2016-07
TCGA-CR-7386-01A-11R-2016-07
TCGA-CR-7388-01A-11R-2016-07
TCGA-CR-7391-01A-11R-2016-07
TCGA-QK-A8Z7-01A-11R-A39I-07
TCGA-CV-7424-01A-11R-2081-07
TCGA-CR-7397-01A-11R-2016-07
TCGA-CN-5373-01A-01R-1436-07
TCGA-QK-A6VC-01A-23R-A34R-07
TCGA-UF-A7JO-01A-11R-A34R-07
TCGA-CN-6011-01A-11R-1686-07
TCGA-CR-6492-01A-12R-2081-07
TCGA-CV-7091-01A-11R-2016-07
TCGA-CV-7242-01A-11R-2016-07
TCGA-CN-5366-01A-01R-1436-07
TCGA-CN-A498-01A-11R-A24H-07
TCGA-CN-A6V6-01A-12R-A34R-07
TCGA-CV-7254-01A-11R-2016-07
TCGA-CR-6471-01A-11R-1873-07
TCGA-DQ-5624-01A-01R-1873-07
TCGA-CR-7367-01A-11R-2016-07
TCGA-BA-5151-01A-01R-1436-07
TCGA-CR-6484-01A-11R-1873-07
TCGA-F7-8298-01A-11R-2403-07
TCGA-CV-7180-01A-11R-2016-07
TCGA-CV-7252-01A-11R-2016-07
TCGA-BB-A6UM-01A-12R-A34R-07
TCGA-CR-6487-01A-11R-1873-07
TCGA-P3-A5Q5-01A-11R-A28V-07
TCGA-CV-A6JZ-01A-11R-A31N-07
TCGA-T2-A6X2-01A-12R-A34R-07
TCGA-CV-A45Y-01A-11R-A24Z-07
TCGA-CV-5966-01A-11R-1686-07
TCGA-D6-A6ES-01A-12R-A31N-07
TCGA-CV-7430-01A-11R-2132-07
TCGA-CR-7369-01A-11R-2132-07
TCGA-UF-A718-01A-22R-A34R-07
TCGA-QK-A6IJ-01A-11R-A31N-07
TCGA-HD-A4C1-01A-11R-A24H-07
TCGA-QK-A6V9-01A-11R-A34R-07
TCGA-D6-A6EO-01A-11R-A31N-07
TCGA-F7-A620-01A-11R-A28V-07
TCGA-CR-6482-01A-11R-1873-07
TCGA-D6-6825-01A-21R-1915-07
TCGA-CN-A641-01A-11R-A30B-07
TCGA-TN-A7HI-01A-11R-A34R-07
TCGA-CV-5971-01A-11R-1686-07
TCGA-CQ-6219-01A-11R-1915-07
TCGA-CQ-5333-01A-01R-2403-07
TCGA-CN-4737-01A-01R-1436-07
TCGA-CV-A45U-01A-12R-A24H-07
TCGA-CV-6948-01A-11R-1915-07
TCGA-CQ-6229-01A-11R-1915-07
TCGA-CR-7385-01A-11R-2016-07
TCGA-CR-7368-01A-11R-2132-07
TCGA-CN-A499-01A-11R-A24H-07
TCGA-BB-4217-01A-11R-2081-07
TCGA-HD-8634-01A-11R-2403-07
TCGA-CN-5361-01A-01R-1436-07
TCGA-F7-A61V-01A-11R-A28V-07
TCGA-P3-A6T4-01A-11R-A34R-07
TCGA-UF-A7JH-01A-21R-A34R-07
TCGA-CV-6940-01A-11R-1915-07
TCGA-BA-A4IG-01A-11R-A266-07
TCGA-D6-6517-01A-11R-1873-07
TCGA-CN-6017-01A-11R-1686-07
TCGA-BA-A4IF-01A-11R-A266-07
TCGA-CR-7374-01A-11R-2016-07
TCGA-CN-5364-01A-01R-1436-07
TCGA-F7-A622-01A-11R-A28V-07
TCGA-BA-5557-01A-01R-1514-07
TCGA-CV-7095-01A-21R-2016-07
TCGA-HD-8635-01A-11R-2403-07
TCGA-MT-A67D-01A-31R-A30B-07
TCGA-BB-A5HU-01A-11R-A28V-07
TCGA-D6-6824-01A-11R-1915-07
TCGA-CV-7432-01A-11R-2132-07
TCGA-CN-6012-01A-11R-1686-07
TCGA-MT-A51W-01A-21R-A266-07
TCGA-CN-6994-01A-11R-1915-07
TCGA-CR-6480-01A-11R-1873-07
TCGA-IQ-A61O-01A-11R-A30B-07
TCGA-CV-6934-01A-11R-1915-07
TCGA-P3-A6T8-01A-11R-A34R-07
TCGA-UF-A7JJ-01A-11R-A34R-07
TCGA-CR-7404-01A-11R-2132-07
TCGA-D6-6827-01A-11R-1915-07
TCGA-CN-6019-01A-11R-1686-07
TCGA-CV-A6JE-01A-11R-A31N-07
TCGA-CN-4726-01A-01R-1436-07
TCGA-H7-7774-01A-21R-2081-07
TCGA-CQ-5324-01A-01R-1686-07
TCGA-P3-A5QF-01A-11R-A28V-07
TCGA-CV-7434-01A-11R-2132-07
TCGA-BA-A4IH-01A-11R-A266-07
TCGA-UP-A6WW-01A-12R-A34R-07
TCGA-BA-7269-01A-11R-2016-07
TCGA-CV-A6JN-01A-11R-A31N-07
TCGA-UF-A71B-01A-12R-A34R-07
TCGA-BA-A6DB-01A-11R-A30B-07
TCGA-BA-5556-01A-01R-1514-07
TCGA-CV-7421-01A-11R-2081-07
TCGA-IQ-A61J-01A-11R-A30B-07
TCGA-CN-A49C-01A-11R-A24H-07
TCGA-CR-6488-01A-12R-2081-07
TCGA-CV-7245-01A-11R-2016-07
TCGA-HD-A633-01A-11R-A28V-07
TCGA-CN-4741-01A-01R-1436-07
TCGA-MT-A7BN-01A-12R-A34R-07
TCGA-DQ-7591-01A-11R-2081-07
TCGA-CR-7373-01A-11R-2016-07
TCGA-CN-6995-01A-31R-2016-07
TCGA-IQ-7630-01A-11R-2081-07
TCGA-HD-7832-01A-11R-2132-07
TCGA-D6-8568-01A-11R-2403-07
TCGA-MZ-A6I9-01A-11R-A31N-07
TCGA-P3-A6T6-01A-11R-A34R-07
TCGA-CR-7383-01A-11R-2132-07
TCGA-UF-A7JA-01A-12R-A34R-07
TCGA-CN-5367-01A-01R-1436-07
TCGA-CR-6491-01A-11R-1873-07
TCGA-UF-A71A-01A-22R-A34R-07
TCGA-HD-8224-01A-11R-2403-07
TCGA-CN-4723-01A-01R-1436-07

[truncated: 37 more sheets: KICH, KIRP, KIRC, LAML, LGG, LIHC, LUAD, LUSC, OV, PAAD, PCPG, PRAD, READ, SARC, SKCM, STAD, TGCT, THCA, THYM, UCEC …]
